# Supplementary material for: Sub-MIC antibiotics increased the fitness cost of CRISPR-Cas in Acinetobacter baumannii
Source: Front Microbiol. 2024 Jul 1;15:1381749. doi: 10.3389/fmicb.2024.1381749 (PMC11246858; doi:10.3389/fmicb.2024.1381749)
Supplement: Supplementary file 9 [file Table_3.xlsx]

## Sheet: Growth
	AB43			AB43ΔCRISPR-Cas			AB43-1/2CRO			AB43-1/4CRO			AB43-1/2TET			AB43-1/4TET			AB43-1/2LFX			AB43-1/4LFX			AB43ΔCRISPR-Cas-1/2CRO			AB43ΔCRISPR-Cas-1/4CRO			AB43ΔCRISPR-Cas-1/2TET			AB43ΔCRISPR-Cas-1/4TET			AB43ΔCRISPR-Cas-1/2LFX			AB43ΔCRISPR-Cas-1/4LFX
0.5	-0.057	0.057	0.076	-0.038	0.038	-0.228	-0.266	-0.038	-0.076	-0.057	-0.095	0.076	-0.266	-0.057	0.057	-0.114	0.057	0.076	-0.247	-0.247	-0.285	-0.076	-0.266	-0.038	0.076	-0.057	-0.076	-0.247	-0.076	-0.076	-0.057	-0.228	-0.171	0.133	-0.266	-0.266	0.057	0.095	0.095	-0.057	0.057	0.076
1	-0.057	0.057	0.076	-0.019	0.057	-0.209	-0.285	-0.038	-0.076	-0.076	-0.076	0.076	-0.266	-0.057	0.057	-0.114	0.057	0.076	-0.247	-0.247	-0.266	-0.076	-0.266	-0.038	0.095	0	-0.076	-0.247	-0.057	-0.057	-0.038	-0.171	-0.171	0.133	-0.247	-0.247	0.076	0.152	0.114	-0.057	0.076	0.095
1.5	-0.038	0.057	0.076	0	0.076	-0.171	-0.266	-0.038	-0.076	-0.057	-0.057	0.095	-0.266	-0.057	0.057	-0.114	0.076	0.076	-0.247	-0.228	-0.266	-0.076	-0.247	-0.019	0.133	0.152	-0.038	-0.209	0	-0.019	0	-0.019	-0.152	0.19	-0.19	-0.19	0.114	0.285	0.133	-0.019	0.133	0.152
2	0	0.057	0.076	0.095	0.19	-0.038	-0.247	-0.019	-0.057	-0.019	0.038	0.133	-0.266	-0.057	0.057	-0.114	0.095	0.095	-0.247	-0.209	-0.247	-0.076	-0.171	0.019	0.228	0.532	0.038	-0.114	0.152	0.152	0.114	0.399	-0.057	0.304	0	0	0.209	0.703	0.209	0.076	0.304	0.323
2.5	0.171	0.152	0.171	0.361	0.475	0.323	-0.228	-0.019	-0.057	0.171	0.209	0.361	-0.266	-0.057	0.057	-0.095	0.152	0.114	-0.228	-0.209	-0.228	-0.019	-0.038	0.133	0.494	1.121	0.266	0.19	0.589	0.589	0.456	0.931	0.209	0.665	0.494	0.456	0.475	1.235	0.475	0.342	0.722	0.779
3	0.608	0.665	0.608	0.931	0.969	0.874	-0.228	-0.019	-0.057	0.551	0.665	0.817	-0.266	-0.038	0.057	-0.076	0.285	0.152	-0.228	-0.19	-0.209	0.171	0.266	0.418	1.045	1.577	0.798	0.76	1.14	1.14	1.026	1.406	0.76	1.216	0.988	0.988	1.007	1.691	1.007	0.855	1.273	1.292
3.5	1.311	1.368	1.349	1.368	1.463	1.33	-0.228	-0.019	-0.057	0.95	1.235	1.577	-0.266	-0.019	0.076	-0.057	0.475	0.209	-0.228	-0.171	-0.209	0.627	0.703	0.855	1.482	2.052	1.33	1.197	1.615	1.634	1.501	1.919	1.216	1.691	1.482	1.482	1.501	2.185	1.501	1.349	1.767	1.824
4	1.881	1.938	1.919	1.843	1.957	1.843	-0.228	-0.038	-0.057	1.178	1.71	1.957	-0.247	0	0.095	0.019	0.76	0.323	-0.209	-0.152	-0.19	1.273	1.083	1.33	1.938	2.394	1.786	1.653	2.109	2.147	1.995	2.299	1.767	2.185	1.995	2.052	2.014	2.546	1.938	1.786	2.242	2.356
4.5	2.394	2.451	2.394	2.185	2.337	2.242	-0.228	-0.038	-0.057	1.387	1.976	2.033	-0.247	0.076	0.133	0.19	1.007	0.475	-0.209	-0.152	-0.171	1.672	1.463	1.767	2.318	2.679	2.28	2.033	2.546	2.527	2.375	2.66	2.261	2.565	2.356	2.451	2.413	2.907	2.451	2.223	2.641	2.736
5	2.926	3.002	2.926	2.527	2.736	2.565	-0.228	-0.038	-0.057	1.634	2.223	2.394	-0.228	0.152	0.171	0.627	1.254	0.608	-0.209	-0.152	-0.171	1.862	1.672	2.508	2.66	3.04	2.603	2.375	2.85	2.831	2.755	3.002	2.584	2.907	2.641	2.774	2.793	3.287	2.774	2.565	3.021	3.04
5.5	3.553	3.515	3.458	2.964	3.154	2.907	-0.228	-0.038	-0.057	1.881	2.603	2.793	-0.209	0.304	0.247	1.216	1.52	0.779	-0.209	-0.133	-0.171	2.09	1.881	2.546	3.078	3.534	2.945	2.774	3.211	3.211	3.059	3.382	2.926	3.211	3.002	3.059	3.192	3.705	3.116	2.945	3.325	3.439
6	4.028	4.104	3.99	3.382	3.591	3.306	-0.228	-0.038	-0.057	2.204	2.679	3.211	-0.152	0.494	0.361	1.729	1.767	1.026	-0.209	-0.133	-0.171	2.204	2.071	2.679	3.515	3.971	3.306	3.211	3.572	3.61	3.496	3.724	3.249	3.61	3.344	3.496	3.591	4.123	3.477	3.344	3.762	3.8
6.5	4.446	4.598	4.484	3.838	4.009	3.667	-0.209	-0.038	-0.057	2.413	2.983	3.648	-0.095	0.722	0.475	2.242	2.052	1.33	-0.209	-0.133	-0.171	2.242	2.166	2.774	3.971	4.351	3.667	3.629	3.971	4.009	3.914	4.199	3.553	3.952	3.724	3.876	4.009	4.522	3.914	3.743	4.161	4.275
7	4.94	5.054	4.94	4.256	4.427	4.085	-0.171	-0.038	-0.057	2.679	3.211	4.047	0	0.912	0.627	2.679	2.375	1.672	-0.19	-0.095	-0.171	2.698	2.337	2.888	4.389	4.75	4.066	4.066	4.389	4.351	4.313	4.56	3.971	4.37	4.028	4.294	4.522	4.845	4.218	4.142	4.541	4.712
7.5	5.358	5.548	5.263	4.655	4.788	4.522	0.019	-0.019	-0.057	3.04	4.142	4.503	0.247	1.083	0.779	3.097	2.698	1.995	-0.19	-0.057	-0.152	2.869	2.451	3.04	4.807	5.092	4.484	4.408	4.75	4.807	4.75	4.902	4.37	4.75	4.465	4.636	4.921	5.149	4.617	4.522	4.921	5.111
8	5.7	6.004	5.776	4.959	5.092	4.864	0.494	0.019	-0.038	3.363	4.313	4.826	0.665	1.33	0.969	3.553	2.983	2.413	-0.152	0.019	-0.152	3.135	2.66	3.059	5.149	5.415	4.883	4.75	5.035	5.13	5.111	5.225	4.712	5.054	4.826	4.978	5.244	5.453	4.959	4.826	5.339	5.415
8.5	6.194	6.251	6.08	5.32	5.434	5.206	0.988	0.171	0	3.705	4.617	4.902	1.045	1.501	1.178	3.99	3.325	2.831	-0.038	0.228	-0.152	3.306	2.793	3.211	5.491	5.738	5.149	5.073	5.453	5.377	5.453	5.529	5.054	5.377	5.13	5.263	5.472	5.757	5.301	5.111	5.586	5.7
9	6.346	6.517	6.289	5.681	5.738	5.472	1.387	0.513	0.114	4.009	4.313	5.339	1.387	1.691	1.349	4.408	3.705	3.268	0.285	0.627	-0.133	3.591	3.059	3.439	5.814	5.947	5.472	5.358	5.738	5.757	5.776	5.833	5.339	5.662	5.32	5.586	5.833	6.023	5.624	5.415	5.89	6.118
9.5	6.669	6.65	6.422	5.985	6.042	5.852	1.748	0.874	0.399	4.294	4.598	5.339	1.729	1.862	1.539	4.769	3.99	3.667	0.798	1.007	-0.095	3.743	3.306	3.629	6.137	6.346	5.757	5.643	5.985	6.08	6.099	6.118	5.529	5.928	5.662	5.871	6.175	6.289	5.928	5.7	6.175	6.422
10	6.764	6.897	6.612	6.251	6.308	6.156	2.128	1.501	0.969	4.769	5.263	5.681	2.071	2.09	1.748	5.016	4.218	3.952	1.197	1.273	0.019	3.952	3.42	3.819	6.422	6.46	6.137	5.909	6.27	6.27	6.384	6.365	5.909	6.213	5.928	6.175	6.441	6.555	6.289	5.966	6.46	6.745
10.5	6.935	7.068	6.669	6.612	6.517	6.441	2.679	1.976	1.482	4.617	5.567	5.624	2.432	2.394	1.957	5.206	4.427	4.18	1.425	1.596	0.285	4.142	3.572	3.876	6.688	6.65	6.384	6.175	6.555	6.631	6.669	6.631	6.213	6.441	6.156	6.422	6.745	6.802	6.555	6.213	6.688	7.03
11	7.201	7.201	6.916	6.821	6.726	6.669	3.021	2.166	1.9	4.769	5.738	6.327	2.736	2.584	2.204	5.377	4.598	4.408	1.748	1.881	0.741	4.294	3.667	3.99	6.916	6.935	6.688	6.422	6.878	6.897	6.916	6.783	6.498	6.745	6.384	6.669	6.916	6.973	6.821	6.517	6.973	7.296
11.5	7.277	7.353	7.049	7.049	6.821	6.878	3.42	2.698	1.9	5.206	5.871	6.289	3.002	2.983	2.432	5.548	4.75	4.579	1.957	2.052	1.178	4.408	3.686	4.066	7.068	7.011	6.878	6.612	7.03	7.125	7.144	6.973	6.707	6.973	6.612	6.878	7.087	7.144	7.163	6.707	7.239	7.467
12	7.41	7.467	7.201	7.125	6.973	7.049	3.724	2.983	2.698	6.08	5.928	5.89	3.287	3.116	2.66	5.681	4.883	4.731	2.432	2.299	1.387	4.389	3.667	3.971	7.182	7.144	7.087	6.802	7.239	7.296	7.334	7.087	6.973	7.144	6.821	6.973	7.144	7.296	7.391	6.878	7.334	7.638
12.5	7.619	7.562	7.315	7.258	7.049	7.163	4.085	3.553	3.268	4.978	5.928	6.84	3.496	3.325	2.85	5.757	5.016	4.883	2.432	2.47	1.672	4.579	3.876	4.18	7.334	7.239	7.144	6.954	7.372	7.429	7.448	7.201	7.163	7.315	7.03	7.22	7.353	7.429	7.429	7.049	7.543	7.771
13	7.733	7.6	7.372	7.448	7.106	7.277	4.218	3.686	3.667	5.396	6.137	6.726	3.724	3.534	3.344	5.852	5.092	4.997	2.66	2.565	1.786	4.598	3.952	4.104	7.41	7.201	7.41	7.087	7.505	7.524	7.6	7.315	7.353	7.448	7.106	7.334	7.467	7.543	7.885	7.182	7.657	7.923
13.5	7.809	7.638	7.372	7.486	7.201	7.391	4.598	3.876	3.895	5.548	6.232	6.536	3.838	3.705	3.154	5.909	5.168	5.111	2.869	2.717	2.033	4.826	3.952	4.294	7.524	7.372	7.448	7.201	7.695	7.638	7.733	7.372	7.467	7.562	7.315	7.448	7.505	7.638	7.885	7.315	7.676	8.018
14	7.828	7.695	7.505	7.638	7.239	7.486	5.187	4.199	4.237	5.567	6.289	6.403	4.009	3.762	3.382	5.985	5.244	5.206	3.059	2.945	2.356	4.864	4.028	4.237	7.6	7.315	7.676	7.296	7.752	7.638	7.676	7.448	7.562	7.657	7.429	7.524	7.6	7.733	8.303	7.41	7.809	8.075
14.5	7.79	7.733	7.562	7.714	7.22	7.486	5.244	4.598	5.073	5.491	5.605	6.308	4.066	3.838	3.382	6.061	5.339	5.263	3.249	3.116	2.394	4.826	4.161	4.446	7.619	7.334	7.752	7.391	7.828	7.809	7.885	7.486	7.657	7.695	7.467	7.524	7.543	7.828	8.246	7.391	7.847	8.17
15	7.847	7.828	7.467	7.79	7.277	7.638	5.111	5.282	4.199	5.263	6.194	6.384	4.275	4.047	3.477	6.08	5.377	5.32	3.42	3.306	2.565	5.016	4.18	4.37	7.676	7.467	7.809	7.372	7.809	7.771	7.961	7.505	7.771	7.79	7.619	7.581	7.581	7.866	8.531	7.562	7.942	8.151
15.5	7.961	7.695	7.638	7.771	7.258	7.676	5.852	5.206	5.491	5.833	6.384	6.517	4.37	4.028	3.781	6.137	5.434	5.377	3.629	3.382	2.717	5.149	4.275	4.56	7.676	7.372	7.904	7.562	7.885	7.904	7.999	7.543	7.809	7.809	7.676	7.714	7.695	7.904	8.626	7.581	7.999	8.208
16	7.98	7.847	7.6	7.809	7.277	7.733	5.662	5.51	5.358	5.415	6.422	6.707	4.522	4.199	3.686	6.175	5.472	5.415	3.781	3.42	2.945	5.035	4.313	4.655	7.695	7.372	7.847	7.6	7.923	7.961	7.923	7.619	7.866	7.847	7.752	7.752	7.714	7.961	8.569	7.619	7.98	8.132
16.5	7.942	7.809	7.6	7.866	7.239	7.676	5.681	5.529	5.358	5.396	5.7	6.897	4.579	4.294	4.123	6.213	5.491	5.453	3.952	3.895	3.135	5.225	4.37	4.693	7.714	7.467	7.98	7.562	7.999	7.98	8.075	7.6	7.904	7.923	7.733	7.695	7.714	7.98	8.835	7.638	7.942	8.227
17	7.999	7.809	7.6	7.885	7.239	7.771	6.042	5.757	5.909	5.89	6.536	6.707	4.636	4.237	4.028	6.232	5.51	5.472	3.971	3.629	3.306	5.263	4.446	4.674	7.695	7.353	7.999	7.581	8.056	7.885	7.98	7.581	7.828	7.942	7.828	7.771	7.733	7.999	8.797	7.638	7.942	8.284
17.5	7.942	7.695	7.562	7.885	7.239	7.771	5.795	5.548	6.099	5.472	5.757	6.916	4.731	4.408	3.895	6.232	5.51	5.491	4.104	3.762	3.686	5.187	4.427	4.712	7.676	7.334	7.961	7.6	8.037	7.904	8.113	7.505	7.942	7.961	7.866	7.809	7.619	8.018	8.835	7.619	8.018	8.246
18	7.923	7.771	7.486	7.885	7.182	7.714	5.491	5.776	6.251	6.137	5.719	6.517	4.769	4.37	4.484	6.194	5.491	5.491	4.18	4.047	3.572	5.396	4.484	4.826	7.695	7.448	8.075	7.657	7.961	7.904	8.113	7.562	7.885	7.923	7.904	7.771	7.6	8.018	8.911	7.619	7.923	8.246
18.5	7.98	7.771	7.467	7.904	7.163	7.714	5.339	5.624	6.099	6.213	6.517	6.631	4.845	4.503	4.18	6.194	5.491	5.472	4.351	4.028	3.61	5.301	4.541	4.75	7.638	7.467	8.075	7.619	7.999	7.904	8.113	7.524	7.904	7.923	7.847	7.79	7.638	7.98	8.759	7.6	8.018	8.151
19	7.904	7.714	7.467	7.904	7.125	7.828	6.289	6.061	6.194	5.605	6.517	6.403	4.883	4.484	4.123	6.156	5.453	5.453	4.446	4.104	4.389	5.434	4.617	4.921	7.638	7.372	7.98	7.638	7.98	7.961	7.98	7.524	7.885	7.98	7.828	7.695	7.524	7.98	8.854	7.581	7.923	8.227
19.5	7.999	7.676	7.391	7.866	7.087	7.79	5.947	6.156	5.947	6.156	6.517	6.631	4.902	4.598	4.161	6.156	5.434	5.415	4.465	4.009	3.914	5.51	4.636	4.826	7.581	7.353	8.075	7.6	8.037	7.98	7.961	7.486	7.904	7.98	7.885	7.714	7.562	7.961	8.759	7.562	7.885	8.189
20	7.866	7.657	7.372	7.904	7.068	7.676	5.833	5.282	6.593	6.118	6.346	6.745	4.864	4.636	4.199	6.118	5.396	5.377	4.56	4.047	3.952	5.567	4.579	5.035	7.543	7.22	7.961	7.657	7.847	7.866	8.056	7.505	7.904	7.885	7.809	7.638	7.486	7.942	8.759	7.562	7.999	8.113
20.5	7.904	7.581	7.315	7.866	7.03	7.676	6.232	6.118	6.612	5.89	6.555	6.46	4.959	4.674	4.18	6.042	5.358	5.339	4.655	4.123	4.009	5.491	4.674	5.054	7.524	7.163	7.961	7.581	7.942	7.961	8.018	7.467	7.885	7.961	7.866	7.619	7.467	7.923	8.854	7.505	7.942	8.17
21	7.885	7.6	7.258	7.828	6.992	7.752	6.042	5.871	6.327	5.7	6.593	6.479	4.94	4.674	4.199	5.985	5.32	5.282	4.769	4.085	4.104	5.548	4.674	5.092	7.505	7.258	8.056	7.562	7.885	7.942	7.999	7.524	7.714	7.923	7.828	7.676	7.467	7.885	8.854	7.524	7.809	8.151
21.5	7.771	7.543	7.22	7.771	6.954	7.733	6.688	5.871	6.213	5.947	6.536	6.669	4.902	4.674	4.237	5.985	5.263	5.244	4.845	4.218	4.161	5.7	4.712	5.149	7.467	7.277	7.98	7.581	7.885	7.885	7.904	7.391	7.828	7.904	7.809	7.562	7.41	7.847	8.854	7.467	7.904	8.17
22	7.752	7.524	7.144	7.771	6.954	7.733	6.84	6.251	6.498	5.852	6.517	6.498	4.807	4.598	4.256	5.928	5.206	5.187	4.826	4.256	4.218	5.662	4.807	5.168	7.429	7.22	7.999	7.543	7.809	7.885	7.999	7.391	7.771	7.828	7.809	7.619	7.334	7.809	8.683	7.448	7.771	8.037
22.5	7.733	7.41	7.087	7.733	6.897	7.657	5.529	6.289	6.27	6.118	6.593	6.574	4.788	4.674	4.237	5.852	5.168	5.111	4.883	4.294	4.256	5.719	4.807	5.054	7.372	7.144	7.828	7.524	7.695	7.885	8.018	7.353	7.752	7.809	7.714	7.562	7.277	7.771	8.74	7.429	7.809	8.037
23	7.676	7.429	7.03	7.676	6.859	7.657	6.707	5.966	5.757	6.061	6.346	6.631	4.883	4.579	4.199	5.776	5.111	5.054	4.997	4.313	4.294	5.719	4.826	5.244	7.334	7.125	7.866	7.505	7.657	7.866	7.885	7.315	7.771	7.809	7.714	7.505	7.296	7.752	8.702	7.448	7.752	8.113
23.5	7.676	7.315	6.954	7.657	6.802	7.695	6.194	5.757	6.745	6.137	6.555	6.764	4.845	4.655	4.218	5.776	5.054	4.978	5.035	4.313	4.351	5.738	4.864	5.244	7.258	7.087	7.885	7.486	7.714	7.733	7.961	7.296	7.676	7.771	7.657	7.524	7.22	7.714	8.664	7.41	7.752	8.094
24	7.619	7.239	6.821	7.638	6.783	7.752	6.441	6.194	5.833	5.909	6.574	6.555	4.807	4.617	4.18	5.681	4.978	4.921	5.054	4.37	4.427	5.776	4.769	5.301	7.201	7.03	7.828	7.448	7.6	7.809	7.866	7.239	7.638	7.714	7.638	7.505	7.201	7.676	8.626	7.391	7.752	8.075
																											7.695			7.771			7.6			7.448			8.531			8.075

## Sheet: growth rate
	AB43			AB43ΔCRISPR-Cas			AB43-1/2CRO			AB43-1/4CRO			AB43-1/2TET			AB43-1/4TET			AB43-1/2LFX			AB43-1/4LFX			AB43ΔCRISPR-Cas-1/2CRO			AB43ΔCRISPR-Cas-1/4CRO			AB43ΔCRISPR-Cas-1/2TET			AB43ΔCRISPR-Cas-1/4TET			AB43ΔCRISPR-Cas-1/2LFX			AB43ΔCRISPR-Cas-1/4LFX
1	0	0	0	0.01	0.01	0.01	0.01	0	0	0.01	0	0	0	0	0	0	0	0	0	0	0	0	0.01	0.01	0.01	0.01	0.01	0.01	0.01	0.02	0.01	0.01	0.01	0.01	0.02	0.02	0.01	0.01	0.01	0.01	0.01	0.01
1.5	0.01	0	0	0.02	0.01	0.02	0.01	0.01	0	0.01	0	0.01	0	0	0	0	0.01	0	0.01	0	0	0	0.01	0.01	0.01	0.02	0.01	0.02	0.02	0.03	0.02	0.02	0.01	0.02	0.03	0.03	0.01	0.02	0.01	0.01	0.02	0.03
2	0.02	0	0	0.03	0.04	0.05	0.01	0.01	0	0.03	0.01	0.02	0	0	0	0	0.01	0	0.01	0.01	0	0	0.03	0.02	0.04	0.06	0.03	0.04	0.06	0.06	0.05	0.06	0.03	0.05	0.07	0.07	0.03	0.05	0.03	0.03	0.06	0.06
2.5	0.05	0.02	0.02	0.09	0.1	0.13	0.01	0.01	0	0.07	0.06	0.07	0	0	0	0	0.02	0.01	0.01	0.01	0	0.01	0.06	0.04	0.1	0.15	0.08	0.1	0.16	0.16	0.12	0.15	0.09	0.13	0.17	0.18	0.1	0.15	0.09	0.1	0.17	0.16
3	0.16	0.15	0.14	0.22	0.21	0.24	0.01	0	0	0.17	0.14	0.17	0	0.01	0	0.01	0.05	0.01	0.01	0.01	0	0.06	0.12	0.11	0.21	0.26	0.2	0.22	0.26	0.27	0.24	0.26	0.21	0.24	0.27	0.27	0.21	0.25	0.21	0.21	0.26	0.26
3.5	0.3	0.3	0.29	0.28	0.29	0.3	0	0	0	0.28	0.21	0.33	0.01	0.01	0	0.01	0.09	0.03	0.01	0.01	0	0.17	0.2	0.19	0.28	0.31	0.29	0.28	0.33	0.32	0.3	0.31	0.28	0.3	0.33	0.33	0.29	0.31	0.28	0.28	0.34	0.33
4	0.37	0.37	0.37	0.33	0.34	0.36	0	0	0	0.33	0.22	0.34	0.01	0.01	0	0.03	0.14	0.05	0.01	0.01	0	0.29	0.25	0.27	0.34	0.36	0.34	0.33	0.38	0.37	0.36	0.37	0.35	0.36	0.4	0.38	0.35	0.36	0.33	0.33	0.39	0.37
4.5	0.42	0.41	0.4	0.34	0.36	0.37	0	0	0	0.32	0.22	0.28	0.02	0.03	0	0.06	0.17	0.08	0.01	0.01	0	0.32	0.29	0.32	0.36	0.36	0.38	0.34	0.39	0.39	0.37	0.38	0.39	0.37	0.4	0.38	0.37	0.36	0.38	0.36	0.39	0.38
5	0.45	0.45	0.44	0.35	0.37	0.37	0	0	0	0.3	0.23	0.3	0.02	0.04	0.01	0.16	0.19	0.09	0.01	0.01	0	0.29	0.27	0.43	0.36	0.34	0.37	0.35	0.37	0.37	0.38	0.38	0.38	0.36	0.39	0.36	0.37	0.37	0.37	0.36	0.37	0.39
5.5	0.5	0.48	0.47	0.37	0.39	0.36	0	0	0	0.33	0.24	0.33	0.04	0.07	0.01	0.28	0.21	0.11	0.01	0.01	0	0.28	0.26	0.34	0.38	0.35	0.37	0.37	0.37	0.38	0.36	0.37	0.37	0.35	0.37	0.36	0.39	0.38	0.37	0.37	0.39	0.37
6	0.5	0.51	0.49	0.39	0.4	0.38	0	0	0	0.26	0.26	0.36	0.05	0.1	0.02	0.34	0.23	0.15	0.01	0.01	0	0.24	0.24	0.29	0.41	0.39	0.37	0.39	0.39	0.38	0.38	0.38	0.37	0.37	0.39	0.36	0.39	0.39	0.37	0.38	0.38	0.39
6.5	0.49	0.51	0.5	0.41	0.41	0.38	0.01	0	0	0.28	0.25	0.38	0.07	0.14	0.03	0.39	0.25	0.19	0.01	0	0	0.19	0.21	0.24	0.42	0.41	0.37	0.41	0.39	0.38	0.4	0.38	0.35	0.37	0.39	0.37	0.41	0.4	0.39	0.39	0.41	0.4
7	0.49	0.5	0.49	0.42	0.42	0.39	0.01	0	0	0.27	0.26	0.39	0.09	0.15	0.05	0.41	0.27	0.23	0.01	0.01	0	0.26	0.2	0.21	0.4	0.41	0.38	0.42	0.39	0.4	0.4	0.4	0.38	0.38	0.4	0.36	0.44	0.4	0.37	0.39	0.42	0.4
7.5	0.48	0.5	0.45	0.42	0.41	0.41	0.02	0	0	0.45	0.29	0.41	0.11	0.16	0.1	0.42	0.28	0.26	0.02	0.01	0.01	0.24	0.18	0.2	0.39	0.41	0.39	0.42	0.41	0.39	0.41	0.4	0.39	0.39	0.39	0.38	0.43	0.39	0.39	0.39	0.42	0.4
8	0.45	0.5	0.47	0.39	0.39	0.4	0.06	0	0.01	0.38	0.3	0.4	0.13	0.18	0.18	0.43	0.29	0.31	0.04	0	0.01	0.25	0.19	0.15	0.4	0.4	0.4	0.41	0.39	0.37	0.41	0.39	0.38	0.37	0.38	0.38	0.41	0.37	0.38	0.38	0.4	0.41
8.5	0.47	0.44	0.43	0.39	0.38	0.39	0.12	0.01	0.05	0.36	0.32	0.31	0.15	0.18	0.24	0.44	0.31	0.34	0.08	0.01	0.04	0.23	0.18	0.16	0.39	0.38	0.37	0.4	0.36	0.38	0.39	0.38	0.37	0.36	0.36	0.37	0.36	0.36	0.37	0.36	0.37	0.37
9	0.39	0.4	0.38	0.39	0.37	0.36	0.2	0.04	0.12	0.19	0.31	0.35	0.16	0.19	0.27	0.44	0.33	0.37	0.17	0.01	0.12	0.25	0.2	0.17	0.35	0.37	0.36	0.38	0.37	0.36	0.38	0.36	0.36	0.34	0.36	0.32	0.37	0.35	0.36	0.35	0.39	0.36
9.5	0.37	0.33	0.32	0.37	0.35	0.37	0.25	0.11	0.19	0.22	0.31	0.26	0.17	0.19	0.29	0.42	0.32	0.38	0.22	0.02	0.22	0.23	0.22	0.18	0.33	0.33	0.34	0.37	0.36	0.34	0.37	0.35	0.31	0.33	0.34	0.33	0.37	0.33	0.35	0.34	0.37	0.34
10	0.31	0.31	0.29	0.35	0.33	0.36	0.26	0.23	0.31	0.34	0.36	0.29	0.18	0.2	0.31	0.38	0.3	0.36	0.24	0.04	0.27	0.22	0.19	0.18	0.34	0.36	0.36	0.35	0.32	0.33	0.35	0.34	0.34	0.32	0.33	0.32	0.35	0.32	0.36	0.32	0.36	0.33
10.5	0.28	0.28	0.23	0.35	0.31	0.34	0.29	0.31	0.35	0.33	0.23	0.2	0.19	0.23	0.33	0.34	0.28	0.33	0.26	0.1	0.26	0.22	0.18	0.15	0.31	0.3	0.34	0.33	0.34	0.32	0.34	0.32	0.33	0.3	0.32	0.3	0.34	0.31	0.34	0.31	0.35	0.31
11	0.28	0.25	0.24	0.32	0.28	0.31	0.29	0.34	0.31	0.3	0.21	0.33	0.21	0.22	0.32	0.3	0.25	0.31	0.27	0.2	0.28	0.2	0.16	0.14	0.26	0.27	0.33	0.31	0.32	0.33	0.32	0.3	0.33	0.3	0.3	0.28	0.3	0.29	0.32	0.31	0.33	0.3
11.5	0.23	0.22	0.22	0.3	0.24	0.29	0.31	0.25	0.37	0.26	0.27	0.24	0.21	0.27	0.31	0.27	0.23	0.27	0.25	0.26	0.26	0.18	0.13	0.13	0.26	0.28	0.3	0.27	0.3	0.29	0.3	0.27	0.3	0.29	0.28	0.27	0.27	0.27	0.33	0.28	0.29	0.3
12	0.2	0.2	0.2	0.24	0.22	0.26	0.47	0.4	0.36	0.2	0.43	0.08	0.22	0.23	0.31	0.23	0.21	0.25	0.25	0.25	0.32	0.13	0.09	0.07	0.2	0.23	0.28	0.23	0.27	0.27	0.27	0.25	0.29	0.26	0.24	0.26	0.21	0.25	0.31	0.26	0.26	0.25
12.5	0.21	0.17	0.18	0.22	0.19	0.23	0.29	0.45	0.42	0.16	0.04	0.31	0.22	0.23	0.29	0.19	0.19	0.22	0.23	0.26	0.24	0.15	0.13	0.11	0.21	0.21	0.22	0.21	0.24	0.24	0.24	0.22	0.27	0.24	0.24	0.25	0.22	0.22	0.24	0.24	0.24	0.24
13	0.19	0.14	0.15	0.21	0.15	0.2	0.42	0.44	0.35	0.17	0.14	0.2	0.29	0.23	0.27	0.17	0.16	0.2	0.2	0.22	0.24	0.12	0.11	0.06	0.18	0.18	0.24	0.18	0.2	0.21	0.22	0.19	0.25	0.22	0.21	0.21	0.19	0.2	0.3	0.21	0.22	0.21
13.5	0.16	0.12	0.11	0.17	0.14	0.18	0.25	0.39	0.31	0.15	0.14	0.1	0.17	0.21	0.24	0.15	0.14	0.18	0.19	0.23	0.23	0.15	0.09	0.1	0.12	0.12	0.19	0.17	0.18	0.21	0.2	0.18	0.22	0.19	0.19	0.21	0.16	0.18	0.23	0.2	0.18	0.16
14	0.13	0.1	0.12	0.17	0.12	0.16	0.22	0.38	0.32	0.13	0.11	0.04	0.19	0.18	0.22	0.13	0.13	0.16	0.2	0.26	0.23	0.12	0.08	0.06	0.14	0.14	0.2	0.14	0.14	0.17	0.13	0.15	0.19	0.17	0.16	0.19	0.14	0.16	0.28	0.17	0.16	0.16
14.5	0.08	0.08	0.1	0.14	0.08	0.12	0.25	0.5	0.34	-0.08	0.07	0	0.14	0.15	0.18	0.11	0.12	0.13	0.19	0.2	0.22	0.08	0.1	0.1	0.12	0.09	0.17	0.11	0.15	0.15	0.15	0.13	0.16	0.13	0.12	0.15	0.09	0.14	0.19	0.12	0.14	0.13
15	0.07	0.09	0.06	0.13	0.08	0.13	0.22	0.15	0.43	0.09	-0.01	0.03	0.13	0.17	0.19	0.09	0.1	0.12	0.2	0.2	0.21	0.11	0.08	0.05	0.07	0.07	0.14	0.1	0.1	0.11	0.13	0.11	0.15	0.13	0.1	0.15	0.08	0.13	0.22	0.14	0.1	0.12
15.5	0.09	0.03	0.08	0.09	0.05	0.11	0.25	0.45	0.31	0.12	0.14	0.05	0.18	0.12	0.17	0.09	0.09	0.1	0.17	0.19	0.21	0.11	0.08	0.09	0.06	0.09	0.13	0.07	0.11	0.1	0.11	0.09	0.13	0.1	0.11	0.13	0.09	0.11	0.19	0.11	0.09	0.11
16	0.07	0.06	0.05	0.08	0.04	0.09	0.19	0.3	0.31	0.1	0	0.09	0.11	0.14	0.17	0.07	0.08	0.08	0.13	0.2	0.2	0.06	0.07	0.09	0.05	0.04	0.08	0.06	0.1	0.09	0.06	0.07	0.11	0.09	0.1	0.11	0.07	0.09	0.13	0.09	0.05	0.07
16.5	0.04	0.04	0.04	0.08	0.02	0.06	0.16	0.23	0.23	-0.11	-0.01	0.11	0.2	0.13	0.14	0.06	0.07	0.07	0.23	0.2	0.2	0.09	0.07	0.08	0.08	0.03	0.1	0.05	0.08	0.08	0.09	0.08	0.09	0.09	0.06	0.09	0.05	0.08	0.16	0.07	0.06	0.05
17	0.05	0.03	0.03	0.06	0.01	0.07	0.12	0.31	0.24	0.13	0.12	0.04	0.12	0.08	0.12	0.05	0.05	0.06	0.1	0.19	0.15	0.08	0.07	0.05	0.04	0.05	0.08	0.03	0.03	0.08	0.04	0.05	0.05	0.07	0.06	0.09	0.05	0.07	0.12	0.05	0.06	0.03
17.5	0.02	-0.01	0.01	0.04	0.01	0.05	0.14	0.28	0.12	-0.1	-0.02	0.08	0.06	0.1	0.11	0.04	0.04	0.05	0.11	0.25	0.15	0.04	0.05	0.05	0.03	0	0.05	0.02	0.03	0.05	0.07	0.03	0.07	0.06	0.06	0.07	0	0.06	0.09	0.04	0.04	0.05
18	0.01	0.01	-0.01	0.03	0	0.02	0.1	0.26	0.15	-0.09	0.16	-0.04	0.2	0.07	0.1	0.02	0.02	0.04	0.16	0.15	0.13	0.08	0.05	0.07	0.02	0	0.06	0.02	0.02	0.02	0.05	0	0.04	0.03	0.03	0.07	0	0.05	0.09	0.03	0.03	0.01
18.5	0.02	0.01	-0.01	0.03	-0.01	0.02	0.11	0.15	0.08	0.14	0.14	0	0.07	0.08	0.09	0.01	0.02	0.02	0.11	0.13	0.14	0.04	0.05	0.03	0.01	0.03	0.05	0	0.01	0.02	0.04	0.02	0.03	0.03	0.03	0.03	0.01	0.04	0.03	0.01	-0.01	0.03
19	0	-0.01	-0.01	0.02	-0.02	0.04	0.11	0.14	0.17	0.11	-0.06	-0.06	0.03	0.06	0.08	0	0	0.01	0.11	0.3	0.13	0.06	0.06	0.07	-0.01	0.03	0.01	0	0.03	0.01	0	0.01	0.02	0.03	0	0.02	-0.02	0.02	0.05	0	0.02	0
19.5	0.02	-0.01	-0.03	0.01	-0.02	0.02	0.07	0.04	0.15	0.08	0.1	0.01	0.04	0.08	0.06	0	0	0	0.06	0.1	0.11	0.07	0.05	0.02	0	0	0.04	-0.02	0.03	0.02	-0.01	0	0.02	0.02	0.01	0.03	-0.01	0.01	0.01	0	0	-0.01
20	-0.02	-0.02	-0.03	0.01	-0.02	-0.01	0.09	0.2	-0.11	0.02	0.07	0.04	0.04	0.07	0.04	-0.01	-0.01	-0.01	0.05	0.09	0.1	0.06	0.02	0.07	0	-0.01	-0.01	-0.02	-0.01	-0.03	0.02	-0.01	0.02	0	-0.02	0	-0.02	0	0.01	0	-0.02	0.02
20.5	0	-0.03	-0.03	0	-0.03	-0.01	0.07	0.15	0.13	0.07	-0.01	-0.04	0.02	0.06	0.05	-0.02	-0.02	-0.02	0.06	0.08	0.1	0.03	0.04	0.06	-0.02	-0.04	0	-0.02	0.02	0	0	0	0.01	0.01	-0.02	0.02	-0.03	0	0.03	-0.01	0	0
21	-0.01	-0.02	-0.04	-0.01	-0.03	0.01	-0.01	0.04	0.04	0.06	-0.05	-0.03	0.02	0.05	0.04	-0.03	-0.02	-0.03	0.03	0.08	0.1	0.04	0.03	0.06	-0.01	-0.04	0.02	-0.02	0.01	-0.01	0	-0.01	-0.04	0	0	0	-0.02	-0.01	0.02	0	0	-0.03
21.5	-0.04	-0.03	-0.04	-0.02	-0.03	0	-0.02	0	0.02	0.03	0.02	0.03	0.03	0.03	0.02	-0.03	-0.03	-0.03	0.06	0.08	0.1	0.07	0.03	0.05	-0.03	-0.01	0	-0.02	-0.01	-0.01	-0.03	0.01	0	0	-0.03	0	-0.03	-0.01	0.02	-0.02	0	0
22	-0.03	-0.03	-0.05	-0.02	-0.03	0	0.01	0.07	0.12	0.02	-0.01	-0.02	0.02	0.01	-0.01	-0.04	-0.04	-0.04	0.05	0.07	0.07	0.04	0.05	0.05	-0.01	0	0	-0.03	-0.01	-0.03	0.01	-0.03	-0.01	-0.02	-0.01	0	-0.04	-0.02	-0.03	-0.02	-0.03	-0.03
22.5	-0.03	-0.05	-0.05	-0.02	-0.03	-0.02	-0.01	-0.01	0.1	0.03	0.06	0	0.02	0.02	-0.02	-0.05	-0.04	-0.05	0.05	0.06	0.07	0.05	0.04	0.01	-0.03	-0.01	-0.04	-0.04	-0.01	-0.05	0.01	-0.02	-0.02	-0.02	-0.02	-0.03	-0.05	-0.03	-0.01	-0.02	-0.03	-0.01
23	-0.04	-0.03	-0.05	-0.03	-0.04	-0.01	0.07	-0.14	-0.01	-0.04	0.03	0.02	0	0	0.01	-0.05	-0.05	-0.05	0.04	0.06	0.08	0.03	0.03	0.05	-0.03	-0.03	-0.02	-0.04	-0.01	-0.05	-0.03	-0.03	-0.01	-0.02	-0.03	-0.02	-0.03	-0.03	-0.02	-0.01	0	-0.03
23.5	-0.03	-0.05	-0.06	-0.03	-0.04	0	-0.01	0.16	-0.06	0.02	0.05	0.05	0.01	0.01	0	-0.04	-0.05	-0.06	0.03	0.06	0.07	0.03	0.03	0.04	-0.01	-0.03	-0.01	-0.05	-0.04	-0.02	0	-0.03	-0.03	-0.02	-0.02	-0.03	-0.04	-0.02	-0.02	-0.02	0	-0.02
24	-0.04	-0.06	-0.08	-0.03	-0.03	0.01	-0.03	-0.12	0.07	0.03	-0.03	-0.02	-0.01	0	-0.01	-0.05	-0.06	-0.06	0.04	0.07	0.06	0.03	0	0.05	-0.01	-0.03	-0.02	-0.05	-0.01	-0.05	-0.02	-0.03	-0.03	-0.03	-0.02	-0.03	-0.04	-0.03	-0.03	-0.02	-0.01	-0.02

## Sheet: AB43-CC
1:1-LB(0)	AB43						AB43ΔCRISPR-Cas
0h	54.5455	45.4545	45.4545	50	53.3333	50	45.4545	54.5455	54.5455	50	46.6667	50
24h	75	71.4286	76.5957	67.3913	74	68.8889	25	28.5714	23.4043	32.6087	26	31.1111
48h	92.25	89.4872	92.8	92.8846	90.9091	90.4762	7.75	10.5128	7.2	7.11538	9.09091	9.52381
72h	97.5439	96.1404	97.619	97.2581	96.6154	96.9444	2.45614	3.85965	2.38095	2.74194	3.38462	3.05556
1:1-1/2 CRO	AB43						AB43ΔCRISPR-Cas
0h	54.5455	45.4545	45.4545	50	53.3333	50	45.4545	54.5455	54.5455	50	46.6667	50
24h	0	6.97674	4	2.17391	4.7619	3.50877	100	93.0233	96	97.8261	95.2381	96.4912
48h	5.66038	1.78571	5.35714	0	0	4	94.3396	98.2143	94.6429	100	100	96
72h	2.43902	2.5641	0	2.08333	2.32558	5.12821	97.561	97.4359	100	97.9167	97.6744	94.8718
1:1-1/4 CRO	AB43						AB43ΔCRISPR-Cas
0h	54.5455	45.4545	45.4545	50	53.3333	50	45.4545	54.5455	54.5455	50	46.6667	50
24h	21.2121	3.84615	10.5263	6.25	20	9.09091	78.7879	96.1538	89.4737	93.75	80	90.9091
48h	4.7619	5.26316	2.77778	0	0	7.14286	95.2381	94.7368	97.2222	100	100	92.8571
72h	1.92308	2.04082	3.57143	1.75439	0	0	98.0769	97.9592	96.4286	98.2456	100	100
1:2-LB(0)	AB43			AB43ΔCRISPR-Cas
0h	37.5	23.5294	20	62.5	76.4706	80
24h	53.8462	69.4444	68.254	46.1538	30.5556	31.746
48h	66.6667	64.5833	62.2222	33.3333	35.4167	37.7778
72h	71.875	65.2174	72.4138	28.125	34.7826	27.5862
1:2-1/2 CRO	AB43			AB43ΔCRISPR-Cas
0h	37.5	23.5294	20	62.5	76.4706	80
24h	5.88235	2.38095	7.31707	94.1176	97.619	95
48h	3.33333	2.77778	3.57143	96.6667	97.2222	96.4286
72h	2.5	3.33333	2.94118	97.5	96.6667	97.0588
1:2-1/4 CRO	AB43			AB43ΔCRISPR-Cas
0h	37.5	23.5294	20	62.5	76.4706	80
24h	10.7143	9.09091	8.82353	89.2857	90.9091	91.1765
48h	2.7027	2.94118	9.30233	97.2973	97.0588	90.6977
72h	2.22222	2.85714	0	97.7778	97.1429	100
2:1-LB(0)	AB43			AB43ΔCRISPR-Cas
0h	70.5882	69.5652	70.8333	29.4118	30.4348	29.1667
24h	73.6842	72.093	81.5789	26.3158	27.907	18.4211
48h	96.5812	96.1062	96.2281	3.4188	3.89381	3.77193
72h	98.6364	96.1111	98.1818	1.36364	3.88889	1.81818
2:1-1/2 CRO	AB43			AB43ΔCRISPR-Cas
0h	70.5882	69.5652	70.8333	29.4118	30.4348	29.1667
24h	7.93651	12.5	9.09091	92.0635	87.5	90.9091
48h	13.0435	8.82353	2.94118	86.9565	91.1765	97.0588
72h	3.33333	4	0	85.2941	96	100
2:1-1/4 CRO	AB43			AB43ΔCRISPR-Cas
0h	70.5882	69.5652	70.8333	29.4118	30.4348	29.1667
24h	0	18.5185	25	100	81.4815	75
48h	18.5185	30.4348	0	81.4815	69.5652	100
72h	10	4.7619	3.22581	90	95.2381	96.7742
1:1-1/2 TET	AB43						AB43ΔCRISPR-Cas
0h	54.5455	45.4545	45.4545	50	53.3333	50	45.4545	54.5455	54.5455	50	46.6667	50
24h	2.5	4.34783	2.27273	4.44444	0	4.16667	97.5	95.6522	97.7273	95.5556	100	95.8333
48h	5.55556	2.27273	2.5641	2.5641	2.94118	0	94.4444	97.7273	97.4359	97.4359	97.0588	100
72h	0	8.33333	0	2	0	1.88679	100	91.6667	100	98	100	98.1132
1:1-1/4 TET	AB43						AB43ΔCRISPR-Cas
0h	54.5455	45.4545	45.4545	50	53.3333	50	45.4545	54.5455	54.5455	50	46.6667	50
24h	18.9189	26.6667	8.10811	2.77778	12.5	20	81.0811	73.3333	91.8919	97.2222	87.5	80
48h	0	0	0	0	0	0	100	100	100	100	100	100
72h	0	0	0	0	0	0	100	100	100	100	100	100
1:2-1/2 TET	AB43			AB43ΔCRISPR-Cas
0h	37.5	23.5294	20	62.5	76.4706	80
24h	6.89655	0	9.52381	93.1034	100	90.4762
48h	0	2.94118	3.57143	100	97.0588	96.4286
72h	0	0	0	100	100	100
1:2-1/4 TET	AB43			AB43ΔCRISPR-Cas
0h	37.5	23.5294	20	62.5	76.4706	80
24h	3.33333	0	33.3333	96.6667	100	66.6667
48h	17.9487	29.5455	17.5	82.0513	70.4545	82.5
72h	0	11.1111	0	100	88.8889	100
2:1-1/2 TET	70.5882	69.5652	70.8333	29.4118	30.4348	29.1667
0h	6.15385	20.2899	8.77193	93.8462	79.7101	91.2281
24h	18	17.1717	6.48148	82	82.8283	93.5185
48h	0	0	0	100	100	100
72h
2:1-1/4 TET	70.5882	69.5652	70.8333	29.4118	30.4348	29.1667
0h	17.1429	30	17.2414	82.8571	70	82.7586
24h	0	0	0	100	100	100
48h	0	11.7647	3.57143	100	88.2353	96.4286
72h
1:1-1/2 LFX	AB43						AB43ΔCRISPR-Cas
0h	54.5455	45.4545	45.4545	50	53.3333	50	45.4545	54.5455	54.5455	50	46.6667	50
24h	6.52174	2.27273	5.66038	2.08333	2.5	2.17391	93.4783	97.7273	94.3396	97.9167	97.5	97.8261
48h	0	1.92308	0	2	2.27273	1.88679	100	98.0769	100	98	97.7273	98.1132
72h	2.17391	2.5	0	0	2.77778	2.43902	97.8261	97.5	100	100	97.2222	97.561
1:1-1/4 LFX	AB43						AB43ΔCRISPR-Cas
0h	54.5455	45.4545	45.4545	50	53.3333	50	45.4545	54.5455	54.5455	50	46.6667	50
24h	24.5902	30.1887	14.5455	10	9.09091	16.6667	75.4098	69.8113	85.4545	90	90.9091	83.3333
48h	2.43902	8.82353	5.55556	5.55556	0	4.7619	97.561	91.1765	94.4444	94.4444	100	95.2381
72h	0	0	0	0	0	0	100	100	100	100	100	100
1:2-1/2 LFX	AB43			AB43ΔCRISPR-Cas
0h	37.5	23.5294	20	62.5	76.4706	80
24h	9.09091	6.06061	3.0303	90.9091	93.9394	96.9697
48h	17.5439	21.1538	1.88679	82.4561	78.8462	98.1132
72h	0	2.43902	2.12766	100	97.561	97.8723
1:2-1/4 LFX	AB43			AB43ΔCRISPR-Cas
0h	37.5	23.5294	20	62.5	76.4706	80
24h	0	6.06061	14.8936	100	93.9394	85.1064
48h	0	22.5806	13.2075	100	77.4194	86.7925
72h	0	0	19.2308	100	100	80.7692
2:1-1/2 LFX	AB43			AB43ΔCRISPR-Cas
0h	70.5882	69.5652	70.8333	29.4118	30.4348	29.1667
24h	5.26316	9.09091	6.25	94.7368	90.9091	93.75
48h	4.28571	5.17241	0	95.7143	94.8276	100
72h	20	22.8571	12.1212	80	77.1429	87.8788
2:1-1/4 LFX	70.5882	69.5652	70.8333	29.4118	30.4348	29.1667
0h	28.5714	8.57143	23.5294	71.4286	91.4286	76.4706
24h	0	0	0	100	100	100
48h	0	20	11.4286	100	80	88.5714
72h

## Sheet: conjugation
R 10*5			W10		T(W/R) 10* (-4)
166	201		175		0.870647
166-1/4cro	578		608		1.0519
166-1/4lfx	412		422		1.02427
166-1/4tet	444		711		1.60135
166	154		102		0.662338
166-1/4cro	158		172		1.08861
166-1/4lfx	129		169		1.31008
166-1/4tet	205		243		1.18537
166	323		218		0.674923
166-1/4cro	238		277		1.16387
166-1/4lfx	442		572		1.29412
166-1/4tet	578		586		1.01384
166
0.870647	0.662338	0.674923
166-1/4cro
1.0519	1.08861	1.16387
166-1/4lfx
1.02427	1.31008	1.29412
166-1/4tet
1.60135	1.18537	1.01384

## Sheet: PCR
AB43-16SRNA	A1	20.7923			AB43-CAS3	B1	10.5812		10.2111		1185.36	1
	A2	20.5756				B2	10.2068		10.3688		1322.24	1
	A3	20.7456				B3	10.2002		10.5454		1494.41	1
AB43-LFX-16SRNA	A4	16.9128			AB43-LFX-CAS3	B4	11.3925		5.52026		45.8947	0.0387179	1.36685e-10
	A5	16.9787				B5	10.8798		6.0989		68.5411	0.0458649
	A6	17.0102				B6	11.2415		5.76872		54.5204	0.0412334
AB43-CRO-16SRNA	A7	16.5236			AB43-CRO-CAS3	B7	11.1715		5.35215		40.8467	0.0344592	7.95721e-12
	A8	16.4261				B8	10.894		5.53213		46.2739	0.0309646
	A9	16.4326				B9	10.966		5.46658		44.2186	0.0334422
AB43-TET-16SRNA	A10	17.8404			AB43-TET-CAS3	B10	11.5456		6.2948		78.51	0.0593765	2.2833e-11
	A11	17.8387				B11	11.7096		6.1291		69.9909	0.0590459
	A12	17.912				B12	11.352		6.56		94.3533	0.0631373
AB43-16SRNA	A1	20.7923			AB43-CAS1	C1	20.0746		0.717667		1.64452	1
	A2	20.5756				C2	19.8357		0.73988		1.67004	1
	A3	20.7456				C3	19.9118		0.833708		1.78226	1
AB43-LFX-16SRNA	A4	16.9128			AB43-LFX-CAS1	C4	20.1243		-3.21152		0.107953	0.0656442	1.53327e-09
	A5	16.9787				C5	19.8342		-2.85551		0.138168	0.0775239
	A6	17.0102				C6	20.1641		-3.15388		0.112354	0.0672764
AB43-CRO-16SRNA	A7	16.5236			AB43-CRO-CAS1	C7	20.131		-3.60738		0.0820482	0.0460361	8.38731e-16
	A8	16.4261				C8	20.1381		-3.71199		0.0763098	0.0456935
	A9	16.4326				C9	20.1584		-3.72585		0.0755801	0.0459588
AB43-TET-16SRNA	A10	17.8404			AB43-TET-CAS1	C10	19.8788		-2.0384		0.243434	0.136587	3.81697e-08
	A11	17.8387				C11	20.2089		-2.37016		0.193424	0.117617
	A12	17.912				C12	19.9726		-2.06055		0.239725	0.143545
AB43-16SRNA	A1	20.7923			AB43-CSY1	D1	17.0592		3.73308		13.2974	1
	A2	20.5756				D2	18.0524		2.5232		5.74857	1
	A3	20.7456				D3	17.6996		3.04599		8.25913	1
AB43-LFX-16SRNA	A4	16.9128			AB43-LFX-CSY1	D4	16.1695		0.74332		1.67402	0.202688	3.05676e-05
	A5	16.9787				D5	16.332		0.646753		1.56564	0.272353
	A6	17.0102				D6	16.1016		0.908592		1.87721	0.141171
AB43-CRO-16SRNA	A7	16.5236			AB43-CRO-CSY1	D7	16.9285		-0.404819		0.755331	0.131395	5.68192e-07
	A8	16.4261				D8	16.7897		-0.363552		0.777249	0.0941078
	A9	16.4326				D9	16.377		0.0555687		1.03927	0.0781556
AB43-TET-16SRNA	A10	17.8404			AB43-TET-CSY1	D10	17.2681		0.572294		1.48689	0.111818	5.1576e-06
	A11	17.8387				D11	17.5669		0.271872		1.20737	0.146186
	A12	17.912				D12	17.7067		0.20533		1.15295	0.200563
AB43-16SRNA	A1	20.7923			AB43-CSY2	E1	18.9857		1.80659		3.49815	1
	A2	20.5756				E2	19.0912		1.48439		2.79799	1
	A3	20.7456				E3	19.4176		1.32797		2.5105	1
AB43-LFX-16SRNA	A4	16.9128			AB43-LFX-CSY2	E4	19.4722		-2.55946		0.16964	0.067572	1.59364e-08
	A5	16.9787				E5	18.9729		-1.99418		0.25101	0.0897111
	A6	17.0102				E6	18.9721		-1.96193		0.256685	0.0733773
AB43-CRO-16SRNA	A7	16.5236			AB43-CRO-CSY2	E7	19.3749		-2.8513		0.138571	0.0396127	1.16369e-10
	A8	16.4261				E8	19.3668		-2.9407		0.130245	0.0465495
	A9	16.4326				E9	19.6571		-3.2245		0.106986	0.0426155
AB43-TET-16SRNA	A10	17.8404			AB43-TET-CSY2	E10	19.5772		-1.73683		0.300029	0.11951	6.504e-10
	A11	17.8387				E11	19.0952		-1.25652		0.418553	0.11965
	A12	17.912				E12	19.3926		-1.48056		0.358349	0.128074
AB43-16SRNA	A1	20.7923			AB43-CSY3	F1	16.9965		3.79582		13.8885	1
	A2	20.5756				F2	17.8117		2.76386		6.79213	1
	A3	20.7456				F3	16.5449		4.2007		18.3881	1
AB43-LFX-16SRNA	A4	16.9128			AB43-LFX-CSY3	F4	15.3778		1.53504		2.89796	0.208659	2.91433e-05
	A5	16.9787				F5	15.9648		1.01396		2.01945	0.297321
	A6	17.0102				F6	15.3219		1.68829		3.22275	0.175263
AB43-CRO-16SRNA	A7	16.5236			AB43-CRO-CSY3	F7	17.3736		-0.849937		0.554809	0.0301722	2.63663e-08
	A8	16.4261				F8	17.6554		-1.22925		0.42654	0.0307117
	A9	16.4326				F9	17.8814		-1.44888		0.366304	0.0539307
AB43-TET-16SRNA	A10	17.8404			AB43-TET-CSY3	F10	17.3061		0.534246		1.44819	0.0787567	3.87436e-07
	A11	17.8387				F11	18.2864		-0.447624		0.733249	0.107956
	A12	17.912				F12	18.2388		-0.326738		0.797337	0.0574098
AB43-16SRNA	A1	20.7923			AB43-CSY4	G1	17.5956		3.19672		9.16869	1
	A2	20.5756				G2	17.5418		3.03381		8.18971	1
	A3	20.7456				G3	17.5657		3.17986		9.06221	1
AB43-LFX-16SRNA	A4	16.9128			AB43-LFX-CSY4	G4	17.07		-0.157181		0.896776	0.1095	1.83743e-08
	A5	16.9787				G5	17.0241		-0.0454025		0.969019	0.10693
	A6	17.0102				G6	16.781		0.229206		1.17219	0.127847
AB43-CRO-16SRNA	A7	16.5236			AB43-CRO-CSY4	G7	17.1139		-0.590315		0.664198	0.0732931	1.86111e-08
	A8	16.4261				G8	17.3777		-0.951571		0.517069	0.0631365
	A9	16.4326				G9	16.759		-0.326477		0.797481	0.0869787
AB43-TET-16SRNA	A10	17.8404			AB43-TET-CSY4	G10	17.0736		0.766802		1.70149	0.187757	2.91072e-08
	A11	17.8387				G11	16.9477		0.890993		1.85445	0.202259
	A12	17.912				G12	17.3596		0.552425		1.46655	0.179072
AB43-16SRNA		A1	22.5368				AB43-adeB		A4	22.6531		-0.116266	0.922572		1
		A2	23.2976						A5	23.0941		0.203485	1.15148		1
		A3	22.9289						A6	22.8802		0.0486679	1.03431		1
AB43-CRO-16SRNA		B1	22.1345				AB43-CRO-adeB		B4	18.0655		4.06906	16.7845		14.5765
		B2	21.9807						B5	17.9659		4.01477	16.1646		15.6284
		B3	21.9483						B6	18.089		3.85933	14.5136		15.7317
AB43-LFX-16SRNA		C1	21.397				AB43-LFX-adeB		C4	18.6683		2.72866	6.62841		7.1847
		C2	22.1239						C5	18.6889		3.43501	10.8154		9.39259
		C3	21.5967						C6	18.5579		3.03883	8.21822		7.94561
AB43-TET-16SRNA		D1	22.14				AB43-TET-adeB		D4	19.1575		2.98258	7.90396		8.56731
		D2	21.9778						D5	18.9709		3.00691	8.03841		7.77177
		D3	22.576						D6	19.4386		3.13735	8.79908		7.64156
CC-16SRNA		E1	22.2768				CC-adeB		E4	18.1006		4.17624	18.0789		19.5962
		E2	22.2692						E5	17.96		4.30926	19.8252		17.2172
		E3	22.7802						E6	18.3949		4.38534	20.8986		20.2054
CC-CRO-16SRNA		F1	22.4796				CC-CRO-adeB		F4	18.1089		4.37076	20.6885		22.4248
		F2	22.7263						F5	18.1327		4.59367	24.1452		20.9689
		F3	22.7954						F6	18.0914		4.704	26.0642		25.1996
CC-LFX-16SRNA		G1	22.2922				CC-LFX-adeB		G4	18.0313		4.26089	19.1715		20.7805
		G2	23.0195						G5	18.2312		4.78826	27.6319		23.9969
		G3	22.5359						G6	17.9604		4.57552	23.8434		23.0524
CC-TET-16SRNA		H1	22.3601				CC-TET-adeB		H4	18.7056		3.65444	12.592		13.6488
		H2	23.1295						H5	18.4026		4.72691	26.4815		22.9978
		H3	22.3376						H6	18.6054		3.73221	13.2895		12.8487
AB43-16SRNA		A1	22.5368				AB43-adeG		A7	28.7149		-6.17812	0.0138102		1
		A2	23.2976						A8	29.123		-5.82542	0.017635		1
		A3	22.9289						A9	28.9728		-6.04389	0.0151568		1
AB43-CRO-16SRNA		B1	22.1345				AB43-CRO-adeG		B7	25.7194		-3.58491	0.0833363		4.72563
		B2	21.9807						B8	26.0621		-4.08146	0.0590688		3.89719
		B3	21.9483						B9	26.1045		-4.15614	0.056089		4.06141
AB43-LFX-16SRNA		C1	21.397				AB43-LFX-adeG		C7	25.6981		-4.30109	0.0507273		3.34684
		C2	22.1239						C8	26.1223		-3.99833	0.0625725		3.5482
		C3	21.5967						C9	26.0479		-4.45123	0.0457136		3.31013
AB43-TET-16SRNA		D1	22.14				AB43-TET-adeG		D7	26.7055		-4.56549	0.0422328		3.05808
		D2	21.9778						D8	26.0351		-4.05729	0.0600667		3.40611
		D3	22.576						D9	26.8463		-4.27033	0.0518207		3.41898
CC-16SRNA		E1	22.2768				CC-adeG		E7	26.2699		-3.99311	0.0627991		3.56105
		E2	22.2692						E8	26.1583		-3.88908	0.0674946		4.88729
		E3	22.7802						E9	26.3433		-3.56307	0.0846073		6.12643
CC-CRO-16SRNA		F1	22.4796				CC-CRO-adeG		F7	25.7165		-3.23684	0.106076		6.01507
		F2	22.7263						F8	25.9923		-3.26594	0.103957		6.85881
		F3	22.7954						F9	26.6337		-3.83835	0.0699102		5.06221
CC-LFX-16SRNA		G1	22.2922				CC-LFX-adeG		G7	25.7739		-3.48175	0.0895135		6.48169
		G2	23.0195						G8	26.0752		-3.05573	0.120264		6.8196
		G3	22.5359						G9	25.994		-3.45811	0.0909925		6.00342
CC-TET-16SRNA		H1	22.3601				CC-TET-adeG		H7	25.9068		-3.54678	0.0855684		5.64556
		H2	23.1295						H8	26.1743		-3.04475	0.121182		6.87171
		H3	22.3376						H9	26.1244		-3.78685	0.0724512		5.2462
AB43-16SRNA		A1	22.5368				AB43-adeJ		A10	21.1072		1.42963	2.69378		1
		A2	23.2976						A11	21.3238		1.97379	3.92797		1
		A3	22.9289						A12	21.245		1.68385	3.21284		1
AB43-CRO-16SRNA		B1	22.1345				AB43-CRO-adeJ		B10	17.6603		4.47423	22.2268		5.65859
		B2	21.9807						B11	17.8246		4.15601	17.8273		5.54876
		B3	21.9483						B12	17.8551		4.0932	17.0678		6.33598
AB43-LFX-16SRNA		C1	21.397				AB43-LFX-adeJ		C10	17.8269		3.5701	11.877		3.69675
		C2	22.1239						C11	18.0021		4.12179	17.4094		4.43215
		C3	21.5967						C12	18.0482		3.54844	11.7001		4.34336
AB43-TET-16SRNA		D1	22.14				AB43-TET-adeJ		D10	18.0257		4.11429	17.3191		5.3906
		D2	21.9778						D11	18.0836		3.89421	14.8687		5.51965
		D3	22.576						D12	18.0685		4.5075	22.7453		5.79061
CC-16SRNA		E1	22.2768				CC-adeJ		E10	15.9982		6.27861	77.6338		24.1636
		E2	22.2692						E11	16.1423		6.12691	69.8849		25.943
		E3	22.7802						E12	16.08		6.70026	103.987		26.4734
CC-CRO-16SRNA		F1	22.4796				CC-CRO-adeJ		F10	15.9956		6.48399	89.5109		33.2287
		F2	22.7263						F11	16.1261		6.60026	97.0232		24.7006
		F3	22.7954						F12	16.2159		6.57943	95.6324		29.7657
CC-LFX-16SRNA		G1	22.2922				CC-LFX-adeJ		G10	16.168		6.12413	69.7506		25.8932
		G2	23.0195						G11	16.2759		6.74356	107.156		27.2801
		G3	22.5359						G12	16.213		6.32297	80.0576		24.918
CC-TET-16SRNA		H1	22.3601				CC-TET-adeJ		H10	16.2818		6.07825	67.5673		25.0827
		H2	23.1295						H11	16.2353		6.89422	118.951		30.2829
		H3	22.3376						H12	16.1579		6.17966	72.4872		22.5618

## Sheet: AWCD
		AB43				AB43-1-4CRO				AB43-1-4LFX				AB43-1-4TET
	0	0	0	0		0	0	0		0	0	0		0	0	0
	24	0.233	0.168	0.341		0.116	0.135	0.283		0.174	0.192	0.212		0.085	0.099	0.092
	48	1.704	1.431	1.728		0.942	1.11	1.501		1.193	1.233	1.484		1.095	1.129	1.188
	72	2.562	2.152	2.366		2.056	2.249	2.616		2.574	2.352	2.867		2.193	2.429	2.376
	96	4.001	3.767	3.87		3.17	3.195	3.488		4.034	3.547	4.072		3.546	3.711	3.701
	120	4.857	4.149	4.076		3.938	4.26	4.552		5.416	4.87	5.258		4.711	4.642	4.481
	144	4.854	4.356	4.39		4.508	4.669	4.946		6.063	5.719	5.599		5.515	5.565	5.257
	168	5.492	4.7607	4.6601		5.136	5.185	5.498		6.495	6.317	5.959		5.822	5.996	5.566
		AB43ΔCRISPR-Cas				CC-1-4CRO				CC-1-4LFX				CC-1-4TET
	0	0	0	0		0	0	0		0	0	0		0	0	0
	24	0.086	0.167	0.07		0.112	0.181	0.128		0.121	0.115	0.119		0.119	0.118	0.129
	48	1.561	1.463	1.705		1.027	0.797	0.702		1.161	1.082	0.972		1.216	1.26	1.519
	72	3	2.697	3.168		2.772	2.377	2.283		2.947	2.715	2.729		2.857	2.873	3.071
	96	4.535	4.243	4.608		4.299	3.959	3.874		4.669	4.264	4.348		4.272	4.328	4.587
	120	5.999	5.728	5.976		5.77	5.51	5.414		6.007	5.661	6.141		5.735	5.892	6.574
	144	7.717	7.089	7.838		6.912	6.955	6.863		7.047	6.796	7.628		6.848	6.929	7.682
	168	7.4192	7.3019	7.7099		7.641	8.115	8.227		7.792	7.508	8.616		7.27	7.638	8.499
AWCD		AB43				AB43-1-4CRO				AB43-1-4LFX				AB43-1-4TET
	0	0	0	0		0	0	0		0	0	0		0	0	0
	24	0.00751613	0.00541935	0.011		0.00374194	0.00435484	0.00912903		0.0056129	0.00619355	0.00683871		0.00274194	0.00319355	0.00296774
	48	0.0549677	0.0461613	0.0557419		0.0303871	0.0358065	0.0484194		0.0384839	0.0397742	0.047871		0.0353226	0.0364194	0.0383226
	72	0.0826452	0.0694194	0.0763226		0.0663226	0.0725484	0.0843871		0.0830323	0.075871	0.0924839		0.0707419	0.0783548	0.0766452
	96	0.129065	0.121516	0.124839		0.102258	0.103065	0.112516		0.130129	0.114419	0.131355		0.114387	0.11971	0.119387
	120	0.156677	0.133839	0.131484		0.127032	0.137419	0.146839		0.17471	0.157097	0.169613		0.151968	0.149742	0.144548
	144	0.156581	0.140516	0.141613		0.145419	0.150613	0.159548		0.195581	0.184484	0.180613		0.177903	0.179516	0.169581
	168	0.177161	0.153571	0.150326		0.165677	0.167258	0.177355		0.209516	0.203774	0.192226		0.187806	0.193419	0.179548
		AB43ΔCRISPR-Cas				CC-1-4CRO				CC-1-4LFX				CC-1-4TET
	0	0	0	0		0	0	0		0	0	0		0	0	0
	24	0.00277419	0.0053871	0.00225806		0.0036129	0.00583871	0.00412903		0.00390323	0.00370968	0.00383871		0.00383871	0.00380645	0.00416129
	48	0.0503548	0.0471935	0.055		0.033129	0.0257097	0.0226452		0.0374516	0.0349032	0.0313548		0.0392258	0.0406452	0.049
	72	0.0967742	0.087	0.102194		0.0894194	0.0766774	0.0736452		0.0950645	0.0875806	0.0880323		0.0921613	0.0926774	0.0990645
	96	0.14629	0.136871	0.148645		0.138677	0.12771	0.124968		0.150613	0.137548	0.140258		0.137806	0.139613	0.147968
	120	0.193516	0.184774	0.192774		0.186129	0.177742	0.174645		0.193774	0.182613	0.198097		0.185	0.190065	0.212065
	144	0.248935	0.228677	0.252839		0.222968	0.224355	0.221387		0.227323	0.219226	0.246065		0.220903	0.223516	0.247806
	168	0.239329	0.235545	0.248706		0.246484	0.261774	0.265387		0.251355	0.242194	0.277935		0.234516	0.246387	0.274161

## Sheet: ATP-GDH-GOGAT-GS
ATP	0			1/4CRO			1/4LFX			1/4TET
AB43	1.2836	1.6279	1.6227	2.3113	2.4245	2.7001	2.7433	3.0077	2.6634	2.5476	2.4206	2.4049
AB43ΔCRISPR-Cas	4.0518	3.2951	3.282	3.6302	3.7369	3.7716	3.7219	2.833	3.6754	3.4816	3.3893	3.6198
GDH	0			1/4CRO			1/4LFX			1/4TET
AB43	9.73374	7.96397	7.07908	3.01175	4.01566	6.02349	5.22901	3.32755	6.17974	3.45226	4.02763	5.75376
AB43ΔCRISPR-Cas	5.06882	6.19523	5.63202	4.77815	6.82592	6.82592	4.43949	4.93276	4.43949	8.56107	3.66903	6.11505
GOGAT	0			1/4CRO			1/4LFX			1/4TET
AB43	18.5446	14.3299	15.3836	22.2345	21.0391	23.1908	22.1886	23.0943	24.9056	24.6645	26.3088	25.7607
AB43ΔCRISPR-Cas	20.1188	28.1664	28.9711	24.7088	33.1619	23.7335	23.4946	23.0247	24.4343	22.1356	21.5531	23.5919
GS	0			1/4CRO			1/4LFX			1/4TET
AB43	9.85107	8.49359	10.3492	10.06	11.9815	11.3033	9.90167	8.20233	10.7313	11.6934	7.90354	12.9242
AB43ΔCRISPR-Cas	10.3204	9.08383	13.7129	10.8365	9.49157	16.8889	9.73325	7.45614	11.3578	13.4259	9.96618	13.5636

## Sheet: Metabolomics
ID	name	mz	rt	exact_mass	ppm	formula	precursor_type	class	sub_class	KEGG	KEGG_Pathway	CAS	hmdb	library	level	posneg	A1_1	A1_2	A1_3	A1_4	A2_1	A2_2	A2_3	A2_4	A3_1	A3_2	A3_3	A3_4	A4_1	A4_2	A4_3	A4_4	B1_1	B1_2	B1_3	B1_4	B2_1	B2_2	B2_3	B2_4	B3_1	B3_2	B3_3	B3_4	B4_1	B4_2	B4_3	B4_4
M229T186	D-Octopine	229.119	186.1	246.133	29.9661	C9H18N4O4	[M+H-H2O]+	Carboxylic acids and derivatives	Amines	C04137	Amino acid metabolism; Membrane transport	34522-32-2		MetaDNA	2	pos	4.77389e+06	5.45236e+06	4.00434e+06	3.281e+06	6.57961e+06	6.24823e+06	6.89703e+06	6.2076e+06	6.4063e+06	4.6678e+06	6.49886e+06	6.02984e+06	7.1094e+06	5.83566e+06	5.30857e+06	5.96921e+06	3.5975e+07	4.72631e+07	2.65668e+07	2.55941e+07	3.13916e+07	2.07723e+07	2.85726e+07	3.5989e+07	4.50274e+07	3.39877e+07	2.72703e+07	3.27547e+07	2.99737e+07	8.00482e+07	6.60348e+07	4.17909e+07
M196T132	3-Methyl-L-tyrosine	196.097	132.5	195.089	3.1821	C10H13NO3	[M+H]+			C20800				MetaDNA	2	pos	2.95607e+06	1.57318e+06	1.37732e+06	1.43904e+06	1.18343e+06	9.11926e+06	1.14188e+06	982741	1.16486e+07	7.36684e+06	1.28222e+06	7.20044e+06	6.25809e+06	5.51798e+06	7.0349e+06	6.45493e+06	8.27306e+06	6.30184e+06	8.0989e+06	5.47989e+06	1.5732e+06	1.61588e+06	3.16104e+06	1.82011e+06	8.96204e+06	6.99385e+06	8.09648e+06	7.15393e+06	2.91919e+06	1.04875e+07	9.09867e+06	9.19426e+06
M182T59	(S)-beta-Tyrosine	182.081	58.9	181.074	0.966602	C9H11NO3	[M+H]+			C21308	Global and overview maps; Metabolism of terpenoids and polyketides			MetaDNA	2	pos	1.36565e+07	1.4331e+07	1.70826e+07	1.16284e+07	1.18457e+07	7.38998e+06	2.52864e+07	9.36248e+06	1.43543e+07	1.59665e+07	1.07847e+07	1.41135e+07	1.20573e+07	3.84826e+07	4.02878e+07	4.52403e+07	8.05951e+07	6.16341e+07	9.31027e+07	4.88903e+07	5.78405e+07	1.59875e+07	2.19174e+07	3.23901e+07	1.02752e+08	7.56125e+07	9.40831e+07	8.50091e+07	5.64115e+07	7.26926e+07	5.40471e+07	6.65627e+07
M365T54_1	Xanthylic acid	365.05	54.1	364.042	0.613616	C10H13N4O9P	[M+H]+	Azacyclic compounds	Alcohols and polyols	C00655	Chemical structure transformation maps; Global and overview maps; Nucleotide metabolism	523-98-8	HMDB0001554	MetaDNA	2	pos	1.53845e+07	1.56849e+07	1.67642e+07	1.71571e+07	7.17909e+06	1.6538e+07	6.09418e+06	1.54788e+07	3.33365e+06	2.09079e+07	2.89333e+07	1.99318e+07	2.18822e+07	4.92264e+06	6.35056e+06	2.09578e+07	8.41041e+06	1.08709e+07	2.71988e+07	6.2962e+06	1.83399e+07	1.65624e+07	1.89021e+07	1.49128e+07	3.42894e+07	2.48387e+07	7.6845e+06	7.61319e+06	1.90528e+07	6.91928e+06	2.17407e+07	1.29352e+07
M444T63	GDP	444.035	62.7	443.024	8.38679	C10H15N5O11P2	[M+H]+	Azacyclic compounds	Alcohols and polyols	C00035	Signal transduction; Global and overview maps; Transport and catabolism; Nucleotide metabolism	146-91-8	HMDB0001201	MetaDNA	2	pos	1.89792e+06	750560	4.56804e+06	925909	325541	4.46615e+06	3.49474e+06	1.05386e+06	5.89743e+06	1.01181e+07	6.39302e+06	1.20138e+07	5.41008e+06	7.47265e+06	6.26107e+06	8.94514e+06	5.20187e+07	6.76456e+07	3.94474e+07	3.25381e+07	2.81702e+07	1.23142e+07	1.86406e+07	2.83201e+07	5.55075e+07	5.45807e+07	2.87403e+07	4.15019e+07	3.49993e+07	6.68309e+07	4.7191e+07	3.67064e+07
M516T265	Taurocholic acid	516.303	265	515.292	7.21288	C26H45NO7S	[M+H]+	Carboximidic acids and derivatives	Alcohols and polyols	C05122	Lipid metabolism; Metabolism of other amino acids; Global and overview maps; Digestive system	81-24-3	HMDB0000036	MetaDNA	2	pos	5.58236e+06	2.37502e+06	2.69155e+06	6.27298e+06	1.1451e+06	3.08278e+06	3.78658e+06	2.20133e+06	4.99648e+06	1.46697e+06	1.81627e+06	2.76909e+06	1.0247e+06	2.98081e+06	865279	3.37877e+06	660441	764929	2.20369e+06	2.47237e+06	722882	1.28363e+06	2.05176e+06	1.48268e+06	1.08001e+06	4.31832e+06	1.86674e+06	1.5684e+06	3.55897e+06	1.64659e+06	2.08436e+06	1.13216e+06
M168T103	Pyridoxal	168.066	102.7	167.058	1.33281	C8H9NO3	[M+H]+	Azacyclic compounds	Alcohols and polyols	C00250	Metabolism of cofactors and vitamins; Global and overview maps; Digestive system	66-72-8	HMDB0001545	MetaDNA	2	pos	6.06075e+06	6.07296e+06	6.36659e+06	6.49483e+06	5.28839e+06	5.19985e+06	5.84092e+06	6.01685e+06	8.87581e+06	8.18529e+06	7.46729e+06	6.73978e+06	7.32686e+06	6.67143e+06	6.93354e+06	9.70531e+06	1.09489e+07	1.42414e+07	1.06611e+07	1.93046e+07	9.2632e+06	1.15985e+07	1.17039e+07	1.78934e+07	2.69659e+06	4.94069e+06	4.4448e+06	4.55967e+06	6.61652e+06	3.04347e+06	3.33696e+06	3.55593e+06
M224T277	3-Benzylmalic acid	224.074	277.3	224.069	23.2072	C11H12O5	[M]+			C20654	Amino acid metabolism; Global and overview maps			MetaDNA	2	pos	1.6405e+06	3.97466e+06	801752	2.11838e+06	1.62121e+06	4.34125e+06	3.28317e+06	1.6499e+06	2.1455e+06	4.64737e+06	4.93421e+06	2.06328e+06	7.24386e+06	3.01538e+06	2.95656e+06	2.09889e+06	2.04272e+06	1.86839e+06	1.84029e+06	4.55634e+06	3.98746e+06	1.28264e+07	1.98921e+06	2.21786e+06	2.23619e+06	2.28933e+06	4.47047e+06	5.78224e+06	7.09983e+06	3.05906e+06	7.50373e+06	2.87645e+06
M336T590	13Z,16Z-docosadienoic acid	336.311	590.3	336.303	23.1934	C22H40O2	[M]+	Carboxylic acids and derivatives	Carbonyl compounds	C16533	Lipid metabolism		HMDB0062219	MetaDNA	2	pos	2.73596e+07	2.40831e+07	2.54248e+07	2.20944e+07	1.94919e+07	2.1182e+07	2.06891e+07	1.75928e+07	2.45744e+07	1.92022e+07	2.16736e+07	1.95253e+07	2.96909e+07	2.06684e+07	2.34705e+07	2.16388e+07	3.58841e+07	3.83981e+07	4.19897e+07	2.27342e+07	3.50309e+07	1.5556e+07	2.14703e+07	2.45269e+07	1.99038e+07	3.87246e+07	3.70515e+07	3.0473e+07	4.96721e+07	2.20933e+07	2.65959e+07	2.14766e+07
M102T500	Triethylamine	102.127	499.8	101.12	0.995065	C6H15N	[M+H]+	Amines	Tertiary amines	C14691		121-44-8	HMDB0032539	BioDeepDB	2	pos	2.82596e+07	2.78248e+07	3.06008e+07	2.83291e+07	3.13668e+07	4.74519e+07	2.69218e+07	1.00238e+08	2.53149e+07	9.44383e+07	5.36132e+07	6.24602e+07	5.28592e+07	3.15515e+07	2.45902e+07	8.23394e+07	2.62709e+07	3.1303e+07	2.50028e+07	3.77807e+07	4.06565e+07	1.95904e+07	3.40814e+07	2.74936e+07	3.80077e+07	5.25369e+07	3.49615e+07	3.24919e+07	3.33764e+07	6.77538e+07	5.58094e+07	3.72797e+07
M101T687	Methylmalonic acid	101.07	686.8	118.027	8.05371	C4H6O4	[M+H-H2O]+	Carboxylic acids and derivatives	Dicarboxylic acids and derivatives	C02170	Carbohydrate metabolism; Amino acid metabolism; Global and overview maps; Nucleotide metabolism	516-05-2	HMDB0000202	BioDeepDB	2	pos	9.32445e+07	9.89685e+07	1.23105e+08	1.03602e+08	9.97048e+07	1.1358e+08	1.3253e+08	9.81266e+07	1.22265e+08	2.72616e+07	1.15339e+08	1.05968e+08	1.04026e+08	1.04115e+08	1.03243e+08	9.67781e+07	1.10507e+08	1.2147e+08	1.07367e+08	1.35751e+08	1.08302e+08	1.07768e+08	1.05944e+08	2.80976e+08	2.53817e+08	1.15849e+08	1.17041e+08	1.06703e+08	1.03107e+08	1.10382e+08	1.10911e+08	1.25423e+08
M102T383	Isovaleric acid	102.033	382.6	102.068	6.81898	C5H10O2	[M]+	Fatty Acyls	Fatty acids and conjugates	C08262	Chemical structure transformation maps; Global and overview maps; Digestive system	503-74-2	HMDB0000718	BioDeepDB	2	pos	5.62396e+06	3.22227e+06	7.02434e+06	5.24201e+06	2.71067e+06	6.38923e+06	2.38198e+06	2.16733e+06	5.96677e+06	9.03608e+06	3.73442e+06	3.24956e+06	6.20408e+06	6.95146e+06	3.00607e+06	6.59561e+06	7.67591e+06	4.04628e+06	3.42253e+06	7.42964e+06	6.55433e+06	1.79298e+06	3.82003e+06	7.0251e+06	3.07206e+06	7.00097e+06	3.63797e+06	2.96544e+06	6.8626e+06	6.4879e+06	6.63409e+06	6.64646e+06
M102T347	2-Ketobutyric acid	102.034	346.6	102.032	4.72819	C4H6O3	[M]+	Keto acids and derivatives	Short-chain keto acids and derivatives	C00109	Carbohydrate metabolism; Amino acid metabolism; Global and overview maps	600-18-0	HMDB0000005	BioDeepDB	2	pos	1.10053e+07	9.26139e+06	3.50455e+06	1.69032e+07	9.56877e+06	1.43927e+07	818456	1.3887e+07	2.37676e+06	1.77409e+07	5.31909e+06	9.19563e+06	7.68547e+06	1.25247e+06	1.91344e+06	2.15474e+06	1.8109e+07	3.29113e+06	4.97895e+06	1.11001e+07	5.78928e+06	1.78999e+06	1.28625e+07	2.09789e+07	8.14063e+06	5.885e+06	5.78553e+06	1.22443e+07	2.42015e+06	2.31835e+06	2.66223e+06	1.01333e+06
M102T40	Cadaverine	102.115	39.7	102.116	4.89643	C5H14N2	[M]+	Organonitrogen compounds	Amines	C01672	Metabolism of other amino acids; Digestive system; Biosynthesis of other secondary metabolites; Amino acid metabolism; Chemical structure transformation maps; Global and overview maps	462-94-2	HMDB0002322	BioDeepDB	2	pos	5.33264e+06	1.30963e+06	4.48441e+06	2.76312e+06	1.16401e+06	2.66762e+06	1.35059e+06	6.72182e+06	6.22845e+06	3.66291e+06	1.26795e+06	925278	892929	3.66424e+06	3.621e+06	4.29508e+06	906069	870982	2.73348e+06	1.03096e+06	937217	4.48641e+06	4.95565e+06	2.94796e+06	6.37666e+06	4.03853e+06	4.69727e+06	373009	4.25794e+06	919136	3.29852e+06	2.76517e+06
M109T291	m-Cresol	109.101	290.6	108.058	1.49694	C7H8O	[M+H]+	Phenols	Cresols	C01467	Xenobiotics biodegradation and metabolism; Global and overview maps	108-39-4	HMDB0002048	BioDeepDB	2	pos	5.56281e+06	5.48615e+06	5.67033e+06	5.66546e+06	7.43288e+06	6.63351e+06	6.92798e+06	6.06817e+06	5.64691e+06	5.41264e+06	4.99922e+06	5.51547e+06	6.03212e+06	5.59587e+06	6.78424e+06	6.94035e+06	4.31629e+06	5.0654e+06	4.87272e+06	5.88361e+06	5.83081e+06	4.89398e+06	5.1275e+06	5.22817e+06	1.85432e+06	615720	2.08522e+06	1.73725e+06	497027	552510	2.34238e+06	952843
M110T587	Catechol	110.02	587.2	110.037	1.57428	C6H6O2	[M]+			C00090	Xenobiotics biodegradation and metabolism; Global and overview maps	120-80-9 / 12385-08-9		BioDeepDB	2	pos	9.89069e+08	3.87889e+08	2.47437e+09	2.64233e+09	2.02734e+09	1.5496e+09	2.82745e+09	2.04468e+09	4.1946e+08	8.26982e+08	3.25134e+08	3.94903e+08	2.51971e+09	4.44424e+08	2.07115e+09	9.46609e+08	3.03094e+08	1.1816e+08	8.01844e+08	3.73669e+08	3.57333e+08	3.3729e+08	7.1288e+08	9.08203e+08	4.25682e+08	3.93555e+08	3.47109e+08	3.17823e+08	8.64142e+08	3.28009e+08	7.65022e+08	7.65432e+08
M110T347	Hydroquinone	110.02	346.9	110.037	0.0239658	C6H6O2	[M]+	Phenols	Benzenediols	C00530	Amino acid metabolism; Xenobiotics biodegradation and metabolism; Global and overview maps	123-31-9	HMDB0002434	BioDeepDB	2	pos	6.63558e+07	6.73331e+07	6.66202e+07	6.12006e+07	2.34029e+08	1.10594e+08	8.19204e+07	2.13336e+08	6.9923e+07	1.75405e+08	1.02553e+08	1.10166e+08	4.63116e+07	3.00625e+08	1.3285e+08	1.63771e+08	2.51556e+08	2.42353e+08	3.66462e+08	1.97875e+07	5.09186e+08	1.68715e+08	6.24679e+07	2.12906e+08	1.95534e+08	1.7089e+08	6.49301e+07	2.10315e+08	7.30536e+07	9.47749e+07	1.50367e+08	5.5205e+07
M110T92	2-Aminophenol	110.02	91.8	109.053	1.90373	C6H7NO	[M+H]+			C01987	Amino acid metabolism; Xenobiotics biodegradation and metabolism; Global and overview maps	95-55-6		BioDeepDB	2	pos	3.19915e+07	9.62529e+07	3.73782e+07	8.72993e+07	6.23156e+07	2.964e+07	1.20126e+08	1.80997e+07	5.09003e+07	4.26153e+07	5.06065e+07	7.34776e+07	6.37696e+07	7.44302e+07	6.72487e+07	6.34936e+07	7.64684e+06	2.90648e+07	1.19956e+08	4.93038e+07	7.81903e+07	9.1439e+07	1.83868e+07	4.8011e+07	7.78221e+07	6.08281e+07	4.47262e+07	6.94583e+07	5.44023e+07	9.78138e+07	7.0951e+07	5.50314e+07
M111T587	Pyrrole-2-carboxylic acid	110.522	586.6	111.032	1.50056	C5H5NO2	[M]+	Pyrroles	Pyrrole carboxylic acids and derivatives	C05942	Amino acid metabolism	634-97-9	HMDB0004230	BioDeepDB	2	pos	7.36668e+07	6.5702e+07	1.35251e+08	2.95725e+07	6.34921e+07	1.12928e+08	5.33263e+07	9.12959e+07	5.80269e+07	5.9445e+07	6.21389e+07	5.16416e+07	3.58733e+07	6.41604e+07	7.27498e+07	5.78725e+07	8.60029e+07	2.17486e+07	3.5105e+07	2.5651e+07	2.37617e+07	2.75123e+07	2.32912e+07	2.58996e+07	8.36327e+07	2.05675e+07	8.16444e+07	1.18464e+08	1.08462e+08	1.27308e+08	7.76659e+07	8.49438e+07
M112T54	Cytosine	112.051	54.1	111.043	1.10664	C4H5N3O	[M+H]+	Diazines	Pyrimidines and pyrimidine derivatives	C00380	Global and overview maps; Nucleotide metabolism	71-30-7	HMDB0000630	BioDeepDB	2	pos	4.83153e+07	1.26243e+08	1.58431e+08	9.3496e+07	9.95785e+07	1.64945e+08	1.34794e+08	4.49659e+07	1.26747e+08	1.55874e+08	1.37388e+08	1.21273e+08	8.31594e+07	1.20914e+08	1.27552e+08	1.02331e+08	8.97222e+07	1.30676e+08	9.22455e+07	1.57482e+08	1.28883e+08	4.71756e+07	1.34597e+08	1.55806e+08	1.39172e+08	1.35028e+08	1.40377e+08	1.26546e+08	1.41038e+08	6.45186e+07	1.16874e+08	5.479e+07
M131T167	Ketoleucine	130.968	167.3	130.063	10.0415	C6H10O3	[M+H]+	Keto acids and derivatives	Short-chain keto acids and derivatives	C00233	Amino acid metabolism; Biosynthesis of other secondary metabolites; Global and overview maps	816-66-0	HMDB0000695	BioDeepDB	2	pos	1.92449e+06	3.97941e+06	2.44841e+06	3.83667e+06	3.52624e+06	3.28312e+06	5.37091e+06	4.14139e+06	3.35736e+06	3.60557e+06	3.97304e+06	4.61812e+06	3.5371e+06	1.78453e+06	4.56006e+06	4.97994e+06	4.47108e+06	7.72967e+06	3.67225e+06	5.37895e+06	5.46624e+06	3.9103e+06	6.67247e+06	6.32551e+06	5.44367e+06	4.23281e+06	3.00881e+06	2.85612e+06	2.10893e+06	4.31221e+06	2.83838e+06	1.23418e+06
M130T31	Heptanoic acid	130.008	31.2	130.099	2.44614	C7H14O2	[M]+	Fatty Acyls	Fatty acids and conjugates	C17714		111-14-8	HMDB0000666	BioDeepDB	2	pos	1.57083e+07	1.76087e+07	1.61294e+07	1.62839e+07	1.79269e+07	1.68921e+07	1.74033e+07	1.69361e+07	1.86188e+07	1.72421e+07	1.60857e+07	1.65597e+07	1.64078e+07	1.62404e+07	1.63229e+07	1.87563e+07	1.45779e+07	1.56343e+07	1.52001e+07	1.65258e+07	1.64328e+07	1.58153e+07	1.69912e+07	1.59133e+07	1.55783e+07	1.63e+07	1.70965e+07	1.72872e+07	1.60248e+07	1.75257e+07	1.52769e+07	1.74398e+07
M117T94	Indole	117.055	94.3	117.058	25.629	C8H7N	[M]+	Indoles and derivatives	Indoles	C00463	Amino acid metabolism; Biosynthesis of other secondary metabolites; Global and overview maps; Digestive system	120-72-9	HMDB0000738	BioDeepDB	2	pos	1.96352e+06	2.40725e+06	2.57827e+06	2.11061e+06	1.81493e+06	2.45156e+06	2.08439e+06	1.86835e+06	2.53621e+06	1.24777e+06	2.59033e+06	2.04448e+06	130213	3.17589e+06	2.92919e+06	1.77814e+06	1.35547e+06	3.1244e+06	3.65909e+06	2.77997e+06	2.34886e+06	1.97236e+06	2.49247e+06	2.01699e+06	1.77952e+06	1.55897e+06	3.51343e+06	1.65189e+06	541372	3.10953e+06	1.97381e+06	2.03469e+06
M124T688	3-Hydroxybenzyl alcohol glucoside	124.086	687.6	124.052	10.6693	C7H8O2	[M]+	Organooxygen compounds	Carbohydrates and carbohydrate conjugates	C03351	Xenobiotics biodegradation and metabolism; Global and overview maps	143995-98-6 / 620-24-6	HMDB0038331	BioDeepDB	2	pos	4.71022e+08	4.61913e+08	4.26735e+08	3.99322e+08	2.40054e+08	2.22022e+08	2.04519e+08	3.14453e+08	3.19009e+08	3.84331e+08	2.65415e+08	3.50893e+08	2.15539e+08	2.22303e+08	2.43739e+08	3.60674e+08	5.44538e+08	7.24328e+08	7.93078e+08	5.73419e+08	6.99594e+08	5.33607e+08	7.80581e+08	8.54074e+08	3.26819e+08	2.69674e+08	7.46996e+08	6.54462e+08	4.41817e+08	1.17815e+09	1.09838e+09	6.47415e+08
M130T71	Pipecolic acid	130.05	71.4	129.079	20.2747	C6H11NO2	[M+H]+	Carboxylic acids and derivatives	Amino acids, peptides, and analogues	C00408	Chemical structure transformation maps; Amino acid metabolism; Biosynthesis of other secondary metabolites; Global and overview maps	535-75-1 / 3105-95-1	HMDB0000070	BioDeepDB	2	pos	5.53315e+07	5.16036e+07	6.79045e+07	6.04852e+07	6.30455e+07	5.34058e+07	5.81041e+07	5.1017e+07	5.93894e+07	5.0754e+07	1.60047e+08	3.85181e+07	5.22962e+07	5.37248e+07	5.48742e+07	5.4632e+07	5.73431e+07	4.54371e+07	4.41414e+07	5.38951e+07	4.37161e+07	4.24175e+07	5.36411e+07	3.49086e+07	5.2673e+07	6.29252e+07	5.29097e+07	4.53659e+07	5.329e+07	5.08497e+07	4.14682e+07	5.1881e+07
M129T476	Oxoglutaric acid	129.128	476.5	146.022	3.39321	C5H6O5	[M+H-H2O]+	Keto acids and derivatives	Gamma-keto acids and derivatives	C00026	Cancer: overview; Metabolism of other amino acids; Signal transduction; Nervous system; Endocrine system; Excretory system; Carbohydrate metabolism; Digestive system; Xenobiotics biodegradation and metabolism; Amino acid metabolism; Chemical structure transformation maps; Global and overview maps	328-50-7 / 64-15-3	HMDB0000208	BioDeepDB	2	pos	5.0033e+06	1.03805e+07	3.89365e+06	4.40351e+06	5.73825e+06	5.13235e+06	8.01409e+06	4.07196e+06	4.77196e+06	6.22899e+06	6.14063e+06	5.21918e+06	8.52934e+06	4.98379e+06	5.25021e+06	6.16516e+06	9.84875e+06	4.71165e+06	6.8428e+06	4.34117e+06	5.0146e+06	6.13165e+06	6.22e+06	4.404e+06	4.53904e+06	6.16653e+06	6.0091e+06	6.56439e+06	4.91171e+06	4.50607e+06	4.77875e+06	4.80689e+06
M131T89	cis-4-Hydroxy-L-proline	130.967	89.2	131.058	1.00794	C5H9NO3	[M]+			C01015		618-27-9 / 51-35-4 / 30724-02-8		BioDeepDB	2	pos	2.37564e+06	7.11834e+06	3.03634e+06	2.18703e+06	5.66593e+06	3.71974e+06	6.72199e+06	7.8671e+06	6.31968e+06	5.68842e+06	2.3663e+06	1.53966e+06	3.143e+06	4.2277e+06	2.05947e+06	1.60395e+06	1.72519e+06	2.26423e+06	1.44068e+06	9.52225e+06	6.93146e+06	4.77003e+06	2.6093e+06	3.91666e+06	6.32125e+06	5.33838e+06	4.46259e+06	6.39958e+06	5.80363e+06	8.06502e+06	5.88458e+06	866126
M132T458	Leucine	132.101	458.2	131.095	10.4163	C6H13NO2	[M+H]+	Carboxylic acids and derivatives	Amino acids, peptides, and analogues	C16439		328-39-2	HMDB0062203	BioDeepDB	2	pos	1.59433e+06	2.67859e+07	1.71918e+07	4.96255e+07	3.34967e+07	2.49767e+07	2.58824e+07	8.71582e+06	3.06409e+07	3.32794e+07	6.09864e+06	7.69746e+06	2.22175e+07	2.74185e+07	2.3526e+07	4.907e+07	4.13376e+07	4.56162e+07	3.90899e+07	3.72543e+07	2.56105e+07	3.60818e+07	3.24162e+07	2.23333e+07	5.17074e+07	8.94473e+06	4.11082e+07	3.06048e+07	1.73791e+07	3.80056e+07	2.90115e+07	2.89705e+07
M131T111	trans-Cinnamate	131.049	111.4	148.052	0.0432209	C9H8O2	[M+H-H2O]+			C00423	Metabolism of cofactors and vitamins; Biosynthesis of other secondary metabolites; Amino acid metabolism; Chemical structure transformation maps; Global and overview maps	140-10-3		BioDeepDB	2	pos	1.44072e+07	1.51408e+07	1.74276e+07	1.43914e+07	1.27091e+07	9.662e+06	1.07398e+07	1.09782e+07	1.33982e+07	1.30539e+07	1.17234e+07	1.35983e+07	1.13535e+07	8.80644e+06	1.03914e+07	1.38467e+07	1.77831e+07	2.18574e+07	1.67097e+07	2.0897e+07	2.31147e+07	1.80444e+07	1.86907e+07	1.9437e+07	2.48628e+07	2.08031e+07	1.70146e+07	2.04677e+07	1.67986e+07	2.0741e+07	2.27326e+07	1.59878e+07
M132T102	cis-4-Hydroxy-D-proline	131.974	101.8	131.058	6.4405	C5H9NO3	[M+H]+	Carboxylic acids and derivatives	Amino acids, peptides, and analogues	C03440	Amino acid metabolism; Global and overview maps	2584-71-6	HMDB0060460	BioDeepDB	2	pos	8.05606e+06	2.68457e+07	8.23477e+06	1.89667e+07	7.65755e+06	7.89959e+06	8.10018e+06	7.84763e+06	2.4199e+07	7.70288e+06	7.50829e+06	6.16191e+07	7.56414e+06	7.53552e+06	2.06027e+06	7.67663e+06	2.52302e+07	3.99498e+07	4.34898e+07	6.12081e+06	3.24802e+07	3.81872e+07	2.99843e+07	6.30704e+07	9.34926e+06	5.52907e+07	5.01568e+07	5.33282e+07	9.61275e+06	3.66854e+07	4.63053e+07	4.18177e+07
M132T234_2	L-Leucine	132.101	234.5	131.095	10.4163	C6H13NO2	[M+H]+	Carboxylic acids and derivatives	Amino acids, peptides, and analogues	C00123	Membrane transport; Signal transduction; Digestive system; Biosynthesis of other secondary metabolites; Translation; Amino acid metabolism; Chemical structure transformation maps; Global and overview maps	61-90-5	HMDB0000687	BioDeepDB	2	pos	1.92668e+07	4.39916e+07	4.60075e+07	4.59505e+07	3.1631e+07	1.29381e+07	9.08369e+06	9.77359e+06	8.15404e+07	3.06703e+07	2.13945e+07	6.86056e+07	2.06216e+07	5.03971e+07	3.63261e+07	5.09492e+07	3.66133e+07	2.4448e+07	4.68198e+07	2.5781e+07	2.37037e+07	1.37868e+07	2.62617e+07	5.44639e+07	4.53121e+07	3.50894e+07	2.94754e+07	2.37024e+07	1.62798e+07	4.08991e+07	4.35288e+07	3.89705e+07
M134T52	L-Aspartic acid	134.045	51.9	133.037	0.0628131	C4H7NO4	[M+H]+	Carboxylic acids and derivatives	Amino acids, peptides, and analogues	C00049	Metabolism of cofactors and vitamins; Metabolism of other amino acids; Chemical structure transformation maps; Membrane transport; Signal transduction; Biosynthesis of other secondary metabolites; Signaling molecules and interaction; Translation; Amino acid metabolism; Energy metabolism; Cell motility; Global and overview maps	56-84-8	HMDB0000191	BioDeepDB	2	pos	3.94142e+07	4.32389e+07	4.18192e+07	3.90409e+07	1.24194e+07	1.01222e+07	1.32018e+07	1.43272e+07	2.31282e+07	2.19161e+07	1.86442e+07	1.96218e+07	7.82745e+06	7.33933e+06	7.72659e+06	1.12966e+07	1.87329e+07	2.00079e+07	2.10487e+07	2.17448e+07	2.27944e+07	1.74147e+07	2.47571e+07	2.24271e+07	1.86151e+07	1.83135e+07	1.97519e+07	1.81487e+07	1.62493e+07	1.84632e+07	1.7164e+07	1.82245e+07
M153T71	Xanthine	153.041	71.3	152.033	0.333061	C5H4N4O2	[M+H]+	Imidazopyrimidines	Purines and purine derivatives	C00385	Chemical structure transformation maps; Biosynthesis of other secondary metabolites; Global and overview maps; Nucleotide metabolism	69-89-6	HMDB0000292	BioDeepDB	2	pos	3.13416e+08	2.38801e+08	3.26785e+08	2.36304e+08	5.50822e+08	4.2801e+08	4.38794e+08	5.39061e+08	3.89765e+08	4.26136e+08	4.36699e+08	4.78719e+08	4.15859e+08	3.4081e+08	4.43256e+08	4.42156e+08	4.48222e+08	6.10957e+08	3.78493e+08	4.45009e+08	5.26288e+08	3.80524e+08	4.82769e+08	5.17882e+08	4.63187e+08	4.35139e+08	3.31687e+08	3.21954e+08	2.53137e+08	5.12347e+08	4.28231e+08	3.20732e+08
M138T103	2-Aminobenzoic acid	138.055	102.8	137.048	0.580295	C7H7NO2	[M+H]+	Benzene and substituted derivatives	Benzoic acids and derivatives	C00108	Skeleton-based classification; Biosynthesis of other secondary metabolites; Xenobiotics biodegradation and metabolism; Amino acid metabolism; Chemical structure transformation maps; Global and overview maps	118-92-3	HMDB0001123	BioDeepDB	2	pos	1.14983e+07	1.19455e+07	1.23547e+07	3.38307e+06	7.98289e+06	1.2187e+07	7.08684e+06	5.83343e+06	1.04568e+07	7.1808e+06	6.24815e+06	9.33481e+06	5.27745e+06	5.94018e+06	7.04476e+06	1.24431e+07	6.14029e+06	9.10845e+06	2.64536e+06	1.13968e+07	9.53942e+06	9.9586e+06	4.17271e+06	1.01457e+07	1.29135e+07	1.11591e+07	4.24423e+06	1.30289e+07	4.49262e+06	1.49888e+07	5.57058e+06	6.0184e+06
M138T77	Tyramine	138.092	76.6	137.084	0.563273	C8H11NO	[M+H]+	Benzene and substituted derivatives	Phenethylamines	C00483	Chemical structure transformation maps; Digestive system; Biosynthesis of other secondary metabolites; Signaling molecules and interaction; Amino acid metabolism; Energy metabolism; Global and overview maps	51-67-2	HMDB0000306	BioDeepDB	2	pos	1.19575e+07	1.30073e+07	1.05721e+07	1.13986e+07	1.11094e+07	1.38544e+07	4.15708e+06	8.13559e+06	5.09636e+06	3.6933e+06	3.79166e+06	8.66527e+06	4.53299e+06	1.33771e+07	1.14882e+07	9.09565e+06	3.14257e+06	3.75379e+06	3.33344e+06	1.00905e+07	4.51866e+06	3.84013e+06	5.14422e+06	4.99231e+06	4.70888e+06	9.80909e+06	1.83493e+07	2.07836e+07	1.13326e+07	7.76976e+06	4.4192e+06	2.40422e+07
M142T238	O-Phosphoethanolamine	141.957	238.3	141.019	11.8289	C2H8NO4P	[M+H]+	Organic phosphoric acids and derivatives	Phosphate esters	C00346	Lipid metabolism; Signal transduction; Global and overview maps; Drug resistance: antimicrobial	1071-23-4	HMDB0000224	BioDeepDB	2	pos	2.01017e+07	1.77128e+07	1.75299e+07	1.81522e+07	1.76378e+07	1.61804e+07	1.73308e+07	1.67818e+07	7.92815e+07	8.85047e+07	1.58178e+07	1.67354e+07	5.71542e+07	1.50955e+07	1.56957e+07	5.90496e+07	9.26198e+07	7.40769e+07	5.25484e+07	5.99604e+07	6.53351e+07	5.16057e+07	6.14745e+07	6.35096e+07	1.62813e+07	6.00181e+07	6.04522e+07	1.33745e+07	3.64214e+07	8.73487e+07	5.637e+07	5.60316e+07
M145T643	Anabasine	144.982	643.1	162.116	5.45833	C10H14N2	[M+H-H2O]+			C06180	Chemical structure transformation maps; Biosynthesis of other secondary metabolites; Global and overview maps	13078-04-1 / 494-52-0	HMDB0004350	BioDeepDB	2	pos	2.68462e+08	2.29371e+08	3.06799e+08	2.68256e+08	2.17851e+08	2.19168e+08	2.55473e+08	1.48402e+08	1.95673e+08	2.35881e+08	2.35058e+08	1.84847e+08	2.54065e+08	2.25195e+08	2.85164e+08	2.44297e+08	2.02419e+08	2.61192e+08	2.52966e+08	3.25412e+08	2.08106e+08	2.33974e+08	2.20262e+08	3.21689e+08	1.72172e+08	3.06418e+08	2.53727e+08	2.63826e+08	2.19759e+08	1.51377e+08	1.30249e+08	1.91885e+08
M149T37	L-2-Hydroxyglutaric acid	148.977	37.3	148.037	1.52472	C5H8O5	[M+H]+	Fatty Acyls	Fatty acids and conjugates	C03196	Amino acid metabolism; Global and overview maps	13095-48-2	HMDB0000694	BioDeepDB	2	pos	1.34581e+08	1.54447e+08	4.54842e+07	5.16225e+07	1.64675e+08	5.10368e+08	2.9047e+07	3.52592e+07	2.89983e+07	3.52287e+07	7.32189e+08	1.81788e+08	4.16127e+08	5.05764e+07	3.67455e+07	2.7656e+07	5.50277e+08	1.3943e+08	1.32591e+08	4.55368e+07	1.29747e+08	2.98492e+07	3.26241e+07	3.6108e+07	1.18398e+08	1.23302e+07	3.88672e+08	3.18333e+07	3.44493e+07	3.9305e+08	1.91919e+08	3.5881e+07
M149T503	3-Methyladenine	149.024	503.5	149.07	3.44544	C6H7N5	[M]+	Imidazopyrimidines	Purines and purine derivatives	C00913		5142-23-4	HMDB0011600	BioDeepDB	2	pos	2.26455e+06	3.89351e+06	702592	2.31619e+06	2.26539e+06	2.32069e+06	4.45723e+06	4.64852e+06	2.23708e+06	2.63459e+06	2.09506e+06	3.8531e+06	2.56817e+06	2.54277e+06	2.38894e+06	4.18241e+06	2.74647e+06	2.87357e+06	2.4437e+06	2.49422e+06	2.46114e+06	4.81445e+06	2.50187e+06	3.5866e+06	2.43371e+06	2.84535e+06	4.93884e+06	2.60923e+06	2.61859e+06	4.92589e+06	4.06105e+06	2.63864e+06
M149T111	Nornicotine	149.06	111.4	148.1	0.983377	C9H12N2	[M+H]+	Pyridines and derivatives	Pyrrolidinylpyridines	C06524	Biosynthesis of other secondary metabolites	494-97-3	HMDB0001126	BioDeepDB	2	pos	6.16722e+07	7.73925e+07	6.30261e+07	7.11928e+07	1.81995e+07	2.10062e+07	1.90449e+07	1.98717e+07	4.33594e+07	3.44157e+07	2.68804e+07	2.93927e+07	1.46957e+07	1.89018e+07	1.52844e+07	2.0877e+07	2.51898e+07	3.51845e+07	2.74279e+07	2.67168e+07	2.30498e+07	1.02384e+07	2.93264e+07	1.80889e+07	2.7061e+07	2.60831e+07	1.49061e+07	8.7042e+06	5.82218e+06	5.40085e+07	4.95296e+07	1.286e+07
M153T559	Perillyl alcohol	153.091	559.1	152.12	2.85663	C10H16O	[M+H]+	Prenol lipids	Monoterpenoids	C02452	Global and overview maps; Metabolism of terpenoids and polyketides	536-59-4 / 18457-55-1	HMDB0003634	BioDeepDB	2	pos	510114	1.01633e+06	3.90647e+06	1.34399e+06	1.38842e+06	683646	1.3348e+06	1.64279e+06	1.92508e+06	1.53336e+06	1.60707e+06	1.73375e+06	396901	1.29725e+06	347804	1.4235e+06	895875	2.42841e+06	1.25255e+06	403340	1.64417e+06	489666	1.78194e+06	2.04708e+06	475352	2.27748e+06	1.20615e+06	1.1699e+06	1.84083e+06	1.47029e+06	1.38888e+06	968667
M155T66	2,3-Butanediol	154.99	65.9	154.012	0.0200851	C4H10O2S2	[M+H]+	Organooxygen compounds	Alcohols and polyols	C00265		513-85-9 / 3483-12-3	HMDB0003156	BioDeepDB	2	pos	2.50231e+07	1.97499e+07	1.00451e+08	2.62552e+07	2.40205e+07	2.47744e+07	2.43305e+07	2.60821e+07	2.77516e+07	3.46844e+07	1.78308e+07	2.08302e+07	1.86438e+07	1.39678e+07	3.77408e+07	2.5703e+07	2.70546e+07	3.19297e+07	2.14627e+07	4.69798e+07	6.56291e+07	4.77842e+07	3.43432e+07	7.04429e+07	4.5575e+07	4.82457e+07	7.16717e+07	2.91704e+07	3.19559e+07	2.22484e+07	3.98139e+07	8.18471e+07
M156T50	L-Histidine	156.042	49.5	155.07	17.1399	C6H9N3O2	[M+H]+	Carboxylic acids and derivatives	Amino acids, peptides, and analogues	C00135	Cancer: overview; Membrane transport; Metabolism of other amino acids; Digestive system; Biosynthesis of other secondary metabolites; Translation; Amino acid metabolism; Chemical structure transformation maps; Global and overview maps	71-00-1	HMDB0000177	BioDeepDB	2	pos	2.62322e+07	2.68124e+07	5.6356e+07	5.25101e+06	4.03543e+07	2.54748e+07	1.0873e+07	2.52179e+07	2.38241e+07	2.46521e+07	4.78272e+07	7.00771e+07	7.83321e+07	2.82769e+07	3.96248e+07	5.74582e+07	2.45091e+07	2.38814e+07	2.46648e+07	9.72102e+07	2.32e+07	1.03023e+08	2.47125e+07	7.50314e+07	6.87237e+06	2.47637e+07	2.61109e+07	2.51968e+07	1.74925e+06	5.6372e+07	4.95677e+06	1.9598e+06
M157T288	Uracil 5-carboxylate	156.965	288.3	156.017	6.98632	C5H4N2O4	[M+H]+			C03030		23945-44-0		BioDeepDB	2	pos	769283	1.79676e+06	743858	942485	1.66817e+06	1.83171e+06	3.74674e+06	1.29722e+06	2.89552e+06	1.05902e+06	1.32279e+06	2.34492e+06	2.5249e+06	1.67469e+06	1.34441e+06	2.32652e+06	1.10074e+06	2.62762e+06	1.9006e+06	2.46901e+06	878590	4.61521e+06	2.34424e+06	2.37517e+06	1.78348e+06	1.4278e+06	326906	1.90491e+06	1.53637e+06	2.46547e+06	717038	1.02348e+06
M159T381	4,5-Dihydroorotic acid	158.958	381.2	158.033	20.2076	C5H6N2O4	[M+H]+	Carboxylic acids and derivatives	Amino acids, peptides, and analogues	C00337	Global and overview maps; Nucleotide metabolism	155-54-4 / 5988-19-2	HMDB0000528	BioDeepDB	2	pos	2.66006e+07	2.57458e+07	2.0669e+07	3.36478e+07	2.72046e+07	3.03304e+07	1.65724e+07	2.60401e+07	3.0718e+07	2.61543e+06	1.56813e+07	2.24011e+07	3.10874e+07	2.1687e+07	4.36569e+07	1.80721e+07	1.92047e+07	2.47932e+07	2.96534e+07	2.16757e+07	2.17884e+07	1.29165e+07	1.65659e+07	2.39331e+07	2.25621e+07	1.14081e+07	2.25688e+07	1.56823e+07	1.9794e+07	3.54657e+06	3.25444e+07	4.25324e+07
M158T426	Pelargonic acid	158.154	425.9	158.131	0.759763	C9H18O2	[M]+	Fatty Acyls	Fatty acids and conjugates	C01601		112-05-0	HMDB0000847	BioDeepDB	2	pos	2.34055e+07	2.57273e+07	1.81303e+07	2.26347e+07	3.88287e+07	8.27436e+07	4.60166e+07	1.52492e+07	2.74643e+07	1.28731e+08	1.02191e+08	6.52177e+07	3.78186e+07	2.56865e+07	6.2911e+07	2.79201e+07	6.06695e+07	3.96942e+07	4.36755e+07	3.60984e+07	2.36399e+07	5.19726e+07	3.20454e+07	2.18972e+07	2.3154e+07	7.80607e+07	1.18874e+08	4.72392e+07	2.65033e+07	8.55551e+07	3.31098e+07	5.11692e+07
M163T38	Acetylcysteine	162.998	38	163.03	2.0436	C5H9NO3S	[M]+	Carboxylic acids and derivatives	Amino acids, peptides, and analogues	C06809		616-91-1	HMDB0001890	BioDeepDB	2	pos	1.05378e+07	9.4948e+06	1.01452e+07	1.05891e+07	1.06003e+07	1.00872e+07	1.01659e+07	1.0069e+07	1.06381e+07	1.03919e+07	9.89003e+06	9.89161e+06	1.027e+07	1.03476e+07	1.03679e+07	1.02855e+07	1.02766e+07	1.04416e+07	1.06442e+07	1.02476e+07	1.01749e+07	1.03457e+07	1.06489e+07	1.05632e+07	1.08472e+07	1.0221e+07	1.08592e+07	1.0437e+07	1.0299e+07	1.14159e+07	1.13227e+07	1.04129e+07
M145T35	3-Hydroxymethylglutaric acid	145.05	35.4	162.053	29.19	C6H10O5	[M+H-H2O]+	Fatty Acyls	Fatty acids and conjugates	C03761		503-49-1	HMDB0000355	BioDeepDB	2	pos	3.20375e+07	9.0403e+07	1.21765e+08	8.83903e+07	7.91415e+07	8.04548e+07	9.40526e+07	7.87865e+07	7.94151e+07	4.61249e+06	9.46003e+07	8.99402e+07	1.24682e+08	1.25767e+08	1.60444e+08	8.94812e+07	4.38894e+07	1.31863e+08	1.06027e+08	1.65975e+08	8.44837e+07	1.0226e+08	9.58069e+07	1.21591e+08	9.96267e+07	1.78983e+08	6.716e+07	8.66608e+07	7.26644e+07	3.97464e+07	1.01185e+08	7.19338e+07
M183T500	Homovanillic acid	182.988	499.6	182.058	16.7044	C9H10O4	[M+H]+	Phenols	Methoxyphenols	C05582	Amino acid metabolism; Nervous system; Global and overview maps	306-08-1	HMDB0000118	BioDeepDB	2	pos	3.59353e+06	3.53587e+06	3.59587e+06	3.48628e+06	6.9802e+06	8.18435e+06	5.81691e+06	7.68384e+06	4.01605e+06	3.33501e+06	3.86723e+06	4.02529e+06	2.72213e+06	3.352e+06	3.2682e+06	3.95109e+06	1.02826e+07	9.12025e+06	7.21973e+06	1.27775e+07	1.55549e+07	4.31438e+06	6.02925e+06	5.4551e+06	9.13784e+06	8.01738e+06	1.18257e+07	7.97792e+06	6.27294e+06	1.06904e+07	9.46113e+06	1.09529e+07
M166T111	L-Phenylalanine	166.086	111.4	165.079	0.0267317	C9H11NO2	[M+H]+			C00079	Cancer: overview; Membrane transport; Metabolism of other amino acids; Digestive system; Biosynthesis of other secondary metabolites; Translation; Amino acid metabolism; Chemical structure transformation maps; Global and overview maps	673-06-3		BioDeepDB	2	pos	1.81564e+09	1.61931e+09	3.79951e+09	1.78947e+09	3.91135e+09	1.92037e+09	3.38941e+09	4.0261e+09	2.10259e+09	2.45427e+09	2.19382e+09	7.26606e+08	1.7497e+09	9.85949e+08	1.86665e+09	2.12664e+09	4.52184e+08	2.48413e+09	3.56731e+08	2.69853e+09	2.87515e+09	2.58722e+09	3.24432e+09	3.90953e+09	4.2483e+09	4.84893e+09	2.76697e+09	7.08462e+08	3.04033e+09	4.61496e+09	3.9312e+09	2.55991e+09
M165T687	Phenylpyruvic acid	165.113	686.5	164.047	4.78062	C9H8O3	[M+H]+	Benzene and substituted derivatives	Phenylpyruvic acid derivatives	C00166	Chemical structure transformation maps; Amino acid metabolism; Biosynthesis of other secondary metabolites; Global and overview maps	156-06-9	HMDB0000205	BioDeepDB	2	pos	2.40683e+07	9.37639e+07	8.27692e+07	9.09861e+07	1.86118e+07	1.80253e+07	7.905e+07	8.54678e+07	8.81038e+07	2.1317e+07	1.79633e+07	2.63992e+07	6.98295e+07	7.20916e+07	6.045e+07	1.65659e+07	7.56383e+07	1.38965e+08	2.80195e+07	3.8347e+07	1.06273e+08	5.98124e+07	9.57745e+07	1.20865e+08	4.25208e+07	1.34198e+08	8.29784e+07	8.52733e+07	7.37447e+07	1.82041e+08	3.07117e+07	3.27356e+07
M166T597	3-Methylxanthine	166.097	597.3	166.049	10.5643	C6H6N4O2	[M]+	Imidazopyrimidines	Purines and purine derivatives	C16357	Biosynthesis of other secondary metabolites; Global and overview maps	1076-22-8	HMDB0001886	BioDeepDB	2	pos	7.49999e+06	7.51143e+06	1.50871e+06	7.10796e+06	8.62355e+06	1.03755e+07	2.0389e+06	2.67797e+06	8.12091e+06	9.40903e+06	8.32024e+06	4.60472e+06	1.32887e+07	956358	1.3581e+07	7.06452e+06	9.77957e+06	2.95107e+06	1.22006e+07	4.61543e+06	1.4711e+07	1.19189e+07	8.87964e+06	1.04608e+07	7.86882e+06	8.28794e+06	1.98113e+06	1.69919e+07	2.89657e+07	1.33651e+07	5.37162e+06	1.30108e+07
M169T71	Uric acid	169.036	70.6	168.028	0.141982	C5H4N4O3	[M+H]+	Imidazopyrimidines	Purines and purine derivatives	C00366	Global and overview maps; Nucleotide metabolism; Digestive system	69-93-2	HMDB0000289	BioDeepDB	2	pos	3.73046e+06	2.82663e+06	3.76085e+06	2.73997e+06	6.27394e+06	4.84407e+06	5.22405e+06	6.00864e+06	4.35126e+06	5.0501e+06	4.90766e+06	5.5241e+06	4.86724e+06	3.90231e+06	5.1353e+06	4.97667e+06	5.15143e+06	6.79392e+06	4.29971e+06	5.06178e+06	5.93395e+06	4.05097e+06	5.87078e+06	5.73467e+06	5.24256e+06	5.03488e+06	3.85085e+06	3.63404e+06	2.90746e+06	5.75368e+06	4.71589e+06	3.76872e+06
M170T102	Norepinephrine	169.977	102.1	169.074	0.14004	C8H11NO3	[M+H]+	Phenols	Benzenediols	C00547	Circulatory system; Nervous system; Signal transduction; Sensory system; Endocrine system; Digestive system; Environmental adaptation; Signaling molecules and interaction; Amino acid metabolism; Cellular community - eukaryotes; Cellular community - prokaryotes; Global and overview maps	51-41-2	HMDB0000216	BioDeepDB	2	pos	7.86094e+06	7.56507e+06	1.5957e+07	8.50673e+06	8.39503e+06	7.35477e+06	8.25953e+06	6.8632e+06	7.91144e+06	9.52922e+06	7.40563e+06	7.85984e+06	7.47673e+06	6.38959e+06	9.18878e+06	8.14618e+06	1.22433e+07	1.03617e+07	6.86016e+06	1.08743e+07	1.32455e+07	1.08447e+07	9.69043e+06	1.56547e+07	8.84359e+06	1.09727e+07	1.56417e+07	9.66266e+06	8.94717e+06	8.24937e+06	8.63176e+06	1.50673e+07
M170T321	1-Methylhistidine	169.977	321.3	169.085	0.0502709	C7H11N3O2	[M+H]+	Carboxylic acids and derivatives	Amino acids, peptides, and analogues	C01152	Amino acid metabolism; Global and overview maps	332-80-9 / 368-16-1	HMDB0000001	BioDeepDB	2	pos	1.90736e+06	2.25751e+06	1.91794e+06	793934	1.5641e+06	98525.7	2.49025e+06	1.68568e+06	2.71655e+06	2.40364e+06	178539	1.29462e+06	430952	1.89704e+06	2.77683e+06	562403	513122	1.62764e+06	1.52777e+06	389311	536467	1.52285e+06	584456	1.15076e+06	1.80404e+06	1.77157e+06	2.16743e+06	3.26424e+06	3.99501e+06	6.14609e+06	2.82617e+06	894826
M171T593	Dihydroxyacetone phosphate	171.148	593.2	169.998	8.90544	C3H7O6P	[M+H]+	Organooxygen compounds	Carbohydrates and carbohydrate conjugates	C00111	Metabolism of cofactors and vitamins; Carbohydrate metabolism; Lipid metabolism; Energy metabolism; Global and overview maps	57-04-5	HMDB0001473	BioDeepDB	2	pos	2.03966e+07	9.02517e+06	2.11743e+07	665504	1.45204e+06	1.99608e+06	7.64281e+06	1.11839e+07	1.51888e+07	1.55739e+06	1.14057e+07	2.00185e+06	1.87297e+07	1.57076e+07	1.03523e+06	4.95134e+06	2.18432e+07	2.18215e+07	2.60082e+07	1.00079e+07	1.88013e+07	1.08817e+06	2.55647e+07	9.06446e+06	1.24777e+07	3.45511e+07	1.51204e+07	2.74671e+07	3.94636e+07	1.34701e+07	2.11057e+07	1.01506e+07
M171T280	1-Hydroxy-2-naphthoate	171.148	280.5	188.047	5.14178	C11H8O3	[M+H-H2O]+			C03203	Xenobiotics biodegradation and metabolism; Global and overview maps	86-48-6		BioDeepDB	2	pos	1.78965e+07	4.74385e+07	2.06863e+07	4.54262e+06	1.76117e+07	3.55728e+06	2.66457e+07	2.77251e+07	1.76069e+06	1.49498e+07	2.25271e+07	4.48499e+06	6.5174e+06	5.61091e+06	3.80364e+06	1.4172e+07	1.34912e+07	5.3235e+06	1.3651e+07	2.71481e+07	6.12618e+06	8.03091e+06	6.37036e+06	2.83504e+06	3.27186e+07	1.13556e+07	1.14592e+07	8.90163e+06	1.21841e+07	3.3735e+07	6.43117e+06	4.03057e+07
M188T202	N-Alpha-acetyllysine	188.071	202.2	188.116	0.352819	C8H16N2O3	[M]+	Carboxylic acids and derivatives	Amino acids, peptides, and analogues	C12989		1946-82-3	HMDB0000446	BioDeepDB	2	pos	2.61506e+08	2.86409e+08	2.4618e+08	1.49828e+08	1.33308e+08	1.21755e+08	1.37398e+08	1.3244e+08	1.22785e+08	1.3283e+08	1.17245e+08	1.14157e+08	1.1628e+08	1.17184e+08	1.17753e+08	1.16217e+08	5.82955e+08	3.22307e+08	3.11627e+08	4.63413e+08	5.84474e+08	7.10579e+08	5.94534e+08	6.48488e+08	7.19726e+08	3.17558e+08	6.68659e+08	7.64636e+08	4.64055e+08	5.60363e+08	8.68312e+07	9.40738e+08
M173T119	3-Dehydroshikimate	172.979	118.8	172.037	9.85714	C7H8O5	[M+H]+			C02637	Chemical structure transformation maps; Amino acid metabolism; Global and overview maps; Metabolism of terpenoids and polyketides	2922-42-1		BioDeepDB	2	pos	1.79292e+06	1.13584e+06	9.64349e+06	1.26625e+06	1.86615e+06	1.94522e+06	1.82197e+06	1.15523e+06	2.19367e+06	2.91914e+06	1.17007e+06	1.55769e+06	1.30429e+06	836605	3.20411e+06	1.32369e+06	2.19552e+06	2.46641e+06	849536	3.28636e+06	6.23075e+06	3.4276e+06	2.89201e+06	6.46965e+06	3.378e+06	4.4144e+06	6.39627e+06	2.58141e+06	2.76363e+06	1.67651e+06	3.75174e+06	7.57331e+06
M175T48	L-Arginine	174.938	47.8	174.112	0.90964	C6H14N4O2	[M+H]+	Carboxylic acids and derivatives	Amino acids, peptides, and analogues	C00062	Cancer: overview; Membrane transport; Neurodegenerative disease; Biosynthesis of other secondary metabolites; Translation; Amino acid metabolism; Chemical structure transformation maps; Infectious disease: parasitic; Global and overview maps	74-79-3	HMDB0000517	BioDeepDB	2	pos	1.50163e+07	7.98391e+06	1.17997e+07	1.75496e+07	6.102e+06	7.36013e+06	6.31527e+06	6.6331e+06	8.34488e+06	7.5059e+06	7.15985e+06	7.69149e+06	5.06235e+06	1.28306e+07	6.35242e+06	7.50698e+06	6.166e+07	6.93099e+07	8.92614e+07	7.35613e+07	5.02079e+07	4.45371e+07	2.58172e+07	3.46439e+07	4.85872e+07	4.26824e+07	3.00602e+07	1.03151e+07	3.65314e+07	8.43882e+07	7.20095e+07	4.35398e+07
M177T448	Ascorbate	177.055	448.3	176.032	1.81615	C6H8O6	[M+H]+			C00072	Membrane transport; Metabolism of other amino acids; Signal transduction; Digestive system; Carbohydrate metabolism; Global and overview maps	50-81-7		BioDeepDB	2	pos	3.43378e+06	2.90853e+06	3.00298e+06	2.63281e+06	4.21999e+06	4.09809e+06	1.25347e+06	3.29659e+06	2.34762e+06	2.16573e+06	2.51233e+06	3.50388e+06	2.94587e+06	2.95591e+06	2.31203e+06	3.28754e+06	2.16688e+06	2.93192e+06	4.10106e+06	3.35976e+06	3.40196e+06	3.45006e+06	4.59808e+06	2.39981e+06	2.66271e+06	3.05027e+06	3.21054e+06	2.81345e+06	3.18475e+06	2.84589e+06	3.10053e+06	4.44845e+06
M183T322	Sorbitol	182.983	322.3	182.079	10.6948	C6H14O6	[M+H]+	Organooxygen compounds	Carbohydrates and carbohydrate conjugates	C00794	Carbohydrate metabolism; Membrane transport; Global and overview maps	50-70-4	HMDB0000247	BioDeepDB	2	pos	5.26756e+07	1.96203e+07	5.85908e+07	2.04336e+07	2.46055e+07	3.50698e+07	2.3167e+07	3.42971e+07	3.49183e+07	2.59201e+07	1.24661e+07	3.91649e+07	4.4108e+07	5.98876e+07	4.99743e+07	2.63925e+07	4.79366e+07	2.44815e+07	1.78943e+07	3.61813e+07	1.49181e+07	4.30608e+07	2.03946e+07	4.85386e+07	2.53295e+06	1.03241e+07	3.61294e+07	1.29599e+07	4.15806e+07	3.35025e+07	1.24167e+07	2.799e+07
M182T72	L-Tyrosine	182.081	71.6	181.074	0.966603	C9H11NO3	[M+H]+	Carboxylic acids and derivatives	Amino acids, peptides, and analogues	C00082	Cancer: overview; Metabolism of cofactors and vitamins; Metabolism of other amino acids; Chemical structure transformation maps; Nervous system; Endocrine system; Digestive system; Neurodegenerative disease; Biosynthesis of other secondary metabolites; Translation; Metabolism of terpenoids and polyketides; Amino acid metabolism; Substance dependence; Energy metabolism; Global and overview maps	60-18-4	HMDB0000158	BioDeepDB	2	pos	7.10924e+08	9.13005e+08	7.39738e+08	7.29137e+08	1.03178e+09	8.85619e+08	7.73442e+08	7.6749e+08	9.4202e+08	7.93673e+08	8.64183e+08	9.41779e+08	8.72341e+08	8.45936e+08	7.66019e+08	7.43891e+08	8.18356e+08	8.17717e+08	8.11205e+08	8.89236e+08	2.03528e+08	7.40867e+08	8.69233e+08	8.7943e+08	8.02213e+08	9.5481e+08	7.01875e+08	7.13658e+08	1.9447e+08	1.0532e+09	7.53487e+08	6.9748e+08
M182T61_2	Acetylcholine chloride	182.029	61.4	181.087	0.734181	C7H16NO2. Cl	[M+H]+			C08201		60-31-1		BioDeepDB	2	pos	5.99728e+06	9.35539e+06	1.31066e+07	1.09118e+07	8.98917e+06	8.94936e+06	9.80183e+06	5.71445e+06	1.07501e+07	9.39503e+06	7.83436e+06	7.0532e+06	6.29033e+06	8.45801e+06	1.22093e+07	1.37533e+07	5.75649e+06	9.72166e+06	1.39863e+07	1.24583e+07	1.18002e+07	9.71949e+06	7.98138e+06	4.31279e+06	9.07735e+06	9.54372e+06	6.6497e+06	5.77765e+06	1.50025e+07	5.7486e+06	1.33342e+07	1.13459e+07
M183T259	Mannitol	182.983	258.7	182.079	8.60328	C6H14O6	[M+H]+	Organooxygen compounds	Carbohydrates and carbohydrate conjugates	C00392	Carbohydrate metabolism; Membrane transport; Global and overview maps	69-65-8	HMDB0000765	BioDeepDB	2	pos	2.97587e+07	4.42672e+07	2.67476e+07	4.16581e+07	1.86949e+07	3.41828e+07	2.32053e+07	4.77313e+07	3.09529e+07	2.66783e+07	2.67324e+07	2.3884e+07	3.05905e+07	1.14433e+07	1.7469e+07	2.36786e+07	2.87182e+07	1.83251e+07	3.80272e+07	4.52063e+07	3.91846e+07	3.22893e+07	3.35381e+07	6.18771e+07	5.07011e+07	3.26696e+07	1.63474e+07	3.49773e+07	5.38259e+07	5.19356e+07	4.71524e+07	2.52506e+07
M183T168	4-Pyridoxic acid	182.983	167.6	183.053	15.0744	C8H9NO4	[M]+	Pyridines and derivatives	Pyridinecarboxylic acids and derivatives	C00847	Metabolism of cofactors and vitamins; Global and overview maps	82-82-6	HMDB0000017	BioDeepDB	2	pos	5.00837e+07	1.48963e+07	1.12854e+07	2.07762e+07	2.45508e+07	7.47069e+06	2.14633e+07	7.56745e+06	7.02955e+06	1.33523e+06	2.39922e+07	1.35371e+07	1.45645e+06	6.81439e+06	7.45523e+06	1.8526e+07	3.51079e+07	1.00759e+07	2.93533e+07	8.33965e+06	4.88479e+07	1.53082e+07	2.65854e+07	7.5996e+06	8.10377e+06	7.29592e+06	7.31775e+06	3.45823e+07	1.29621e+07	3.87141e+06	2.8987e+07	1.471e+07
M200T180	Dodecanoic acid	199.988	180.4	200.178	3.58332	C12H24O2	[M]+	Fatty Acyls	Fatty acids and conjugates	C02679	Lipid metabolism; Biosynthesis of other secondary metabolites; Global and overview maps	143-07-7	HMDB0000638	BioDeepDB	2	pos	1.72821e+07	1.91541e+07	1.7981e+07	1.90002e+07	1.75095e+07	2.00255e+07	3.4674e+07	2.0249e+07	1.9235e+07	1.96334e+07	1.89781e+07	1.80296e+07	1.96955e+07	1.96215e+07	1.80543e+07	1.97539e+07	3.46657e+07	2.18993e+07	2.031e+07	1.87325e+07	2.84822e+07	2.33601e+07	2.04355e+07	2.10564e+07	2.08056e+07	2.12328e+07	3.28228e+07	1.98246e+07	1.94262e+07	1.89719e+07	1.98488e+07	2.03456e+07
M185T109	3,4-Dihydroxymandelic acid	184.984	109.4	184.037	6.83942	C8H8O5	[M+H]+			C05580	Amino acid metabolism; Global and overview maps	14883-87-5	HMDB0001866	BioDeepDB	2	pos	1.48263e+07	1.67766e+07	1.34666e+07	9.65798e+06	7.06491e+06	9.16299e+06	6.46298e+06	9.50583e+06	1.29323e+07	1.17788e+07	8.97478e+06	1.01354e+07	1.28107e+07	1.20208e+07	7.79156e+06	7.93574e+06	1.84701e+07	8.10021e+06	1.59941e+07	1.06785e+07	1.6612e+07	3.42999e+06	1.07595e+07	3.4044e+06	3.88246e+06	1.50811e+07	1.25572e+07	1.4364e+07	1.0881e+07	4.16854e+06	9.8583e+06	1.22251e+07
M187T398	Undecanoic acid	186.959	398.4	186.162	16.2763	C11H22O2	[M+H]+	Fatty Acyls	Fatty acids and conjugates	C17715		112-37-8	HMDB0000947	BioDeepDB	2	pos	5.38611e+06	708728	2.28357e+07	6.12063e+06	2.79245e+07	6.31325e+06	6.23187e+06	1.54094e+07	6.10942e+06	1.07602e+07	5.76764e+06	2.00022e+07	1.51118e+07	865083	2.90665e+07	3.04434e+06	2.47278e+07	1.9172e+07	1.82786e+07	1.57908e+07	799173	2.63378e+07	1.62908e+07	4.0313e+07	1.68208e+07	1.09315e+06	9.21853e+06	7.21647e+06	2.54186e+07	1.97742e+07	7.72723e+06	888779
M190T219	Kynurenic acid	190.05	218.9	189.043	0.433215	C10H7NO3	[M+H]+	Quinolines and derivatives	Quinoline carboxylic acids	C01717	Amino acid metabolism; Global and overview maps	492-27-3	HMDB0000715	BioDeepDB	2	pos	4.1135e+06	5.11584e+06	4.12145e+06	4.06489e+06	1.46723e+06	1.74105e+06	1.48789e+06	1.71675e+06	2.18497e+06	1.89036e+06	2.11063e+06	2.7707e+06	1.26363e+06	1.08395e+06	1.11095e+06	1.78575e+06	3.14487e+06	3.77461e+06	3.35319e+06	3.45872e+06	3.69649e+06	2.41633e+06	3.75874e+06	3.65188e+06	3.50918e+06	3.18251e+06	2.81289e+06	3.04977e+06	2.47779e+06	4.00656e+06	3.35598e+06	3.06537e+06
M195T92	D-Glucuronic Acid	195.124	91.8	194.043	3.13903	C6H10O7	[M+H]+			C00191	Carbohydrate metabolism; Global and overview maps	655612-3		BioDeepDB	2	pos	3.2991e+06	3.08877e+06	2.83272e+06	2.74551e+06	1.10608e+06	2.30761e+06	2.46895e+06	2.30743e+06	6.02834e+06	2.21822e+06	3.62556e+06	7.68614e+06	4.00497e+06	3.74292e+06	1.32629e+06	2.81557e+06	7.24158e+06	6.2148e+06	6.37976e+06	3.09436e+06	1.78323e+06	4.16817e+06	5.20927e+06	3.44616e+06	5.62902e+06	4.72204e+06	7.1005e+06	4.85206e+06	1.10747e+06	7.03988e+06	5.92524e+06	6.01595e+06
M216T360	12-Hydroxydodecanoic acid	216.196	360.2	216.173	0.96619	C12H24O3	[M]+	Hydroxy acids and derivatives	Medium-chain hydroxy acids and derivatives	C08317		505-95-3	HMDB0002059	BioDeepDB	2	pos	6.2205e+06	1.02409e+07	8.32479e+06	7.2893e+06	3.60313e+06	8.36153e+06	4.0733e+06	2.41727e+06	5.53615e+06	3.16806e+06	4.18523e+06	1.46951e+06	4.77906e+06	1.07025e+07	4.57875e+06	1.75083e+06	1.03156e+07	1.53007e+06	9.61026e+06	6.00934e+06	1.66241e+06	5.49613e+06	3.18979e+06	1.29682e+07	1.44877e+06	1.35334e+06	1.60517e+06	2.29284e+06	2.47824e+06	7.42786e+06	1.5689e+06	1.20903e+07
M203T45	Spermine	203.224	45	202.216	0.522019	C10H26N4	[M+H]+	Organonitrogen compounds	Amines	C00750	Metabolism of cofactors and vitamins; Metabolism of other amino acids; Digestive system; Amino acid metabolism; Global and overview maps	71-44-3	HMDB0001256	BioDeepDB	2	pos	4.11096e+06	2.38775e+06	2.22232e+06	1.86658e+06	3.602e+07	2.42144e+07	2.38017e+07	2.63198e+07	1.31831e+07	1.56545e+07	1.93314e+07	1.958e+07	1.92564e+07	2.15468e+07	3.18556e+07	1.69948e+07	1.90907e+07	1.11573e+07	1.07107e+07	1.289e+07	1.9776e+07	9.65939e+06	1.37745e+07	1.08188e+07	2.39789e+07	1.66562e+07	2.57972e+07	2.21899e+07	8.04932e+06	4.51543e+07	3.58233e+07	2.93702e+07
M205T202	L-Tryptophan	205.097	202.2	204.09	0.117018	C11H12N2O2	[M+H]+	Indoles and derivatives	Indolyl carboxylic acids and derivatives	C00078	Cancer: overview; Nervous system; Digestive system; Development and regeneration; Biosynthesis of other secondary metabolites; Translation; Amino acid metabolism; Chemical structure transformation maps; Infectious disease: parasitic; Global and overview maps	73-22-3	HMDB0000929	BioDeepDB	2	pos	2.6642e+08	2.98421e+08	3.35258e+08	2.3017e+08	3.12516e+08	2.83839e+08	2.87937e+08	3.56319e+08	3.16268e+08	3.45862e+08	3.46272e+08	3.5923e+08	3.52953e+08	2.54526e+08	2.84945e+08	3.49453e+08	2.46064e+08	2.49773e+08	2.62904e+08	2.41971e+08	2.93758e+08	2.50126e+08	2.623e+08	3.22139e+08	2.89423e+08	2.98631e+08	2.54305e+08	2.67466e+08	2.61973e+08	2.68093e+08	2.61701e+08	2.91133e+08
M224T501	Hydroxykynurenine	223.985	501	224.08	14.363	C10H12N2O4	[M]+	Organooxygen compounds	Carbonyl compounds	C02794		484-78-6 / 2147-61-7	HMDB0000732	BioDeepDB	2	pos	3.73711e+06	3.22391e+06	4.8058e+06	3.38811e+06	3.99342e+06	3.62256e+06	4.16129e+06	3.52684e+06	3.86936e+06	3.73498e+06	4.15071e+06	3.85075e+06	3.84572e+06	3.56054e+06	3.54026e+06	3.8206e+06	3.78328e+06	4.18656e+06	4.27392e+06	4.26245e+06	4.57553e+06	3.75331e+06	4.53588e+06	4.84372e+06	4.02252e+06	3.76065e+06	4.07252e+06	4.24083e+06	5.19057e+06	4.07877e+06	4.36677e+06	4.00296e+06
M208T297	N-Acetyl-L-phenylalanine	208.097	297	207.089	0.369032	C11H13NO3	[M+H]+	Carboxylic acids and derivatives	Amino acids, peptides, and analogues	C03519	Amino acid metabolism; Global and overview maps	2018-61-3	HMDB0000512	BioDeepDB	2	pos	2.12058e+06	2.78003e+06	2.45991e+06	2.2505e+06	884021	1.20329e+06	1.8812e+06	930803	2.04023e+06	1.12814e+06	2.04976e+06	1.42698e+06	403638	316767	389940	176736	2.23147e+06	1.56319e+06	2.26582e+06	1.74488e+06	1.52173e+06	873265	1.46325e+06	1.83459e+06	1.32034e+06	1.49269e+06	928831	654945	234078	1.65362e+06	1.62417e+06	828533
M218T324_2	N-Acetylserotonin	218.212	323.7	218.106	2.15503	C12H14N2O2	[M]+	Indoles and derivatives	Hydroxyindoles	C00978	Amino acid metabolism; Global and overview maps	1210-83-9	HMDB0001238	BioDeepDB	2	pos	1.77241e+07	1.77728e+07	1.18195e+07	1.45285e+07	2.90515e+07	152404	1.94415e+07	2.05262e+07	208276	1.17517e+06	3.16885e+06	2.52744e+06	1.71961e+06	1.63107e+07	2.52991e+07	9.09297e+06	620516	558614	579077	728846	7.62522e+06	449861	1.12378e+06	514801	1.86425e+08	7.57614e+07	1.57542e+08	1.80937e+08	7.51819e+07	2.01757e+08	1.71869e+08	1.65727e+08
M220T118	Pantothenic acid	220.118	117.9	219.111	0.403719	C9H17NO5	[M+H]+	Alcohols and polyols	Polyols	C00864	Metabolism of cofactors and vitamins; Metabolism of other amino acids; Global and overview maps; Digestive system	79-83-4 / 20938-62-9 / 137-08-6	HMDB0000210	BioDeepDB	2	pos	1.52441e+07	1.48432e+07	1.52585e+07	1.56059e+07	1.54767e+07	1.5195e+07	1.46179e+07	1.47305e+07	1.46038e+07	1.47031e+07	1.45348e+07	1.53962e+07	1.42015e+07	1.40255e+07	1.37726e+07	1.46441e+07	1.42455e+07	1.53921e+07	1.49207e+07	1.44325e+07	1.44748e+07	1.45399e+07	1.5383e+07	1.43698e+07	1.38265e+07	1.39211e+07	1.425e+07	1.45665e+07	1.47204e+07	1.29291e+07	1.47921e+07	1.46652e+07
M242T407	Equol	242.284	406.5	242.094	1.11276	C15H14O3	[M]+	Isoflavonoids	Isoflavans	C14131		531-95-3	HMDB0002209	BioDeepDB	2	pos	1.66309e+06	4.22148e+06	4.71561e+06	1.46591e+06	1.40665e+06	4.20462e+06	1.28091e+06	4.56737e+06	1.38673e+06	3.82866e+06	3.79746e+06	4.25626e+06	3.35748e+06	3.9053e+06	4.62907e+06	994459	3.37189e+06	3.46886e+06	3.74279e+06	3.68076e+06	3.68925e+06	944582	3.30402e+06	3.51247e+06	4.24909e+06	3.48615e+06	3.48726e+06	4.49061e+06	1.40671e+06	3.9468e+06	3.72635e+06	3.78215e+06
M226T377	Porphobilinogen	226.18	376.8	226.095	1.24218	C10H14N2O4	[M]+	Organonitrogen compounds	Amines	C00931	Metabolism of cofactors and vitamins; Global and overview maps	487-90-1	HMDB0000245	BioDeepDB	2	pos	5.10955e+07	6.21586e+07	6.13786e+07	8.431e+07	4.4916e+07	1.46755e+07	1.50146e+07	1.62532e+07	5.02618e+07	1.50021e+07	7.73003e+07	5.33218e+07	1.43915e+07	1.49135e+07	2.8772e+07	1.44437e+07	1.37773e+07	1.43748e+07	1.40398e+07	1.43898e+07	6.43899e+07	1.42603e+07	2.5529e+07	1.49455e+07	1.1415e+08	8.6606e+07	1.61732e+08	2.71679e+08	1.43874e+07	7.72943e+07	1.60194e+07	9.43318e+07
M228T646	Deoxyuridine	228.196	646.5	228.075	0.575698	C9H12N2O5	[M]+	Pyrimidine nucleosides	Pyrimidine 2'-deoxyribonucleosides	C00526	Membrane transport; Global and overview maps; Nucleotide metabolism	951-78-0	HMDB0000012	BioDeepDB	2	pos	2.92675e+07	2.3021e+07	2.81081e+07	2.6595e+07	5.4013e+07	5.61994e+07	5.41068e+07	5.3259e+07	4.53518e+07	4.91516e+07	5.49448e+07	5.03489e+07	6.52797e+07	6.32692e+07	5.93635e+07	5.22961e+07	4.46713e+07	3.24876e+07	3.97494e+07	4.30067e+07	4.13897e+07	4.93029e+07	4.1324e+07	4.22104e+07	4.31207e+07	4.75438e+07	4.07052e+07	4.8198e+07	5.15106e+07	4.04322e+07	4.50424e+07	4.52631e+07
M254T570	Palmitoleic acid	254.249	570.1	254.225	6.18301	C16H30O2	[M]+	Fatty Acyls	Fatty acids and conjugates	C08362	Lipid metabolism	373-49-9	HMDB0003229	BioDeepDB	2	pos	1.82842e+07	2.14879e+07	1.41952e+07	1.68157e+07	1.12554e+07	3.9782e+06	3.64413e+06	1.24632e+07	1.29924e+07	9.63561e+06	1.16261e+07	3.83336e+06	1.14548e+07	1.38079e+07	1.64052e+07	3.15571e+07	3.6154e+06	4.03135e+06	1.06432e+07	4.72291e+06	1.84703e+07	1.66157e+07	3.86673e+06	1.1805e+07	4.72824e+06	3.77653e+06	1.63764e+07	1.4806e+07	1.54832e+06	5.37985e+06	1.8236e+07	4.03935e+06
M244T54	Cytidine	244.093	53.8	243.085	0.721038	C9H13N3O5	[M+H]+			C00475	Membrane transport; Global and overview maps; Nucleotide metabolism	65-46-3		BioDeepDB	2	pos	6.85165e+07	4.87439e+07	3.75312e+07	4.34958e+07	5.09228e+07	6.08276e+07	3.73947e+07	1.12702e+08	1.3839e+08	5.98415e+07	5.57606e+07	9.92251e+07	5.16355e+07	1.09126e+08	1.0475e+08	6.15281e+07	6.92447e+07	6.79435e+07	7.61512e+07	2.27583e+08	1.19782e+08	3.66924e+07	8.85782e+07	7.60789e+07	9.95417e+07	7.82027e+07	8.30054e+07	1.56948e+08	8.7208e+07	7.1195e+07	1.72468e+08	4.03285e+07
M243T317	Lumichrome	243.087	317.5	242.08	1.13539	C12H10N4O2	[M+H]+			C01727	Metabolism of cofactors and vitamins	1086-80-2		BioDeepDB	2	pos	59245.4	58485.9	227327	18716.4	33495.3	46380.4	18980.3	40107.8	27978.3	12690.8	38828.5	57960.6	8341.9	15243.4	27840.2	31259.1	1.64634e+07	7.82336e+06	2.24561e+07	1.05685e+07	1.45419e+07	1.06314e+07	1.17988e+07	9.13642e+06	2.36756e+06	1.24861e+06	2.40751e+06	1.17154e+06	925856	1.5254e+06	1.37507e+06	1.9158e+06
M248T71	Pyridoxal 5'-phosphate	248.031	71.1	247.025	3.12864	C8H10NO6P	[M+H]+	Pyridines and derivatives	Pyridine carboxaldehydes	C00018	Metabolism of cofactors and vitamins; Global and overview maps; Digestive system	54-47-7	HMDB0001491	BioDeepDB	2	pos	1.06085e+07	7.75885e+06	1.04148e+07	8.72944e+06	2.74442e+06	3.61061e+06	3.70587e+06	3.25016e+06	7.44805e+06	6.39355e+06	6.654e+06	6.75036e+06	3.10972e+06	3.05823e+06	2.22865e+06	3.11079e+06	1.11024e+07	1.50604e+07	1.665e+07	1.72941e+07	1.71008e+07	1.25928e+07	1.88414e+07	1.85449e+07	133019	29026.7	108679	60446	114783	192128	3.14122e+06	67802.3
M251T71	gamma-L-Glutamyl-L-cysteine	251.069	71	250.062	1.0993	C8H14N2O5S	[M+H]+	Carboxylic acids and derivatives	Amino acids, peptides, and analogues	C00669	Cell growth and death; Metabolism of other amino acids; Global and overview maps	636-58-8	HMDB0001049	mzCloud	2	pos	9.33492e+06	2.62751e+06	5.84118e+06	2.68366e+06	1.08225e+07	3.65312e+06	7.29985e+06	794040	520269	6.20689e+06	4.62634e+06	8.22341e+06	6.24716e+06	4.9748e+06	4.83993e+06	1.03761e+06	5.07854e+06	5.39969e+06	2.0981e+06	1.19212e+06	6.17927e+06	618453	5.52344e+06	5.02977e+06	8.13012e+06	2.72613e+06	2.93745e+06	3.95264e+06	2.7949e+06	2.46425e+06	3.74219e+06	1.21929e+06
M272T257	17a-Estradiol	272.185	256.9	272.178	1.5199	C18H24O2	[M]+	Steroids and steroid derivatives	Estrane steroids	C02537	Lipid metabolism	57-91-0	HMDB0000429	BioDeepDB	2	pos	7.72699e+06	6.15686e+06	3.82765e+06	5.63145e+06	5.9309e+06	5.78179e+06	5.93972e+06	7.25152e+06	4.9081e+06	878352	1.42881e+07	1.58965e+06	797249	1.05905e+06	879647	5.94541e+06	2.87967e+06	2.08868e+06	6.00115e+06	1.99994e+06	819723	6.63586e+06	6.8796e+06	1.70681e+06	6.76104e+06	9.42205e+06	4.14275e+06	7.83916e+06	3.34941e+06	1.24846e+07	5.50428e+06	7.07064e+06
M278T263	Gamma-Linolenic acid	278.185	263.3	278.225	1.59957	C18H30O2	[M]+	Fatty Acyls	Lineolic acids and derivatives	C06426	Lipid metabolism; Global and overview maps	506-26-3	HMDB0003073	BioDeepDB	2	pos	6.71177e+06	7.52852e+06	7.78344e+06	7.30316e+06	7.42794e+06	8.55447e+06	7.24262e+06	6.77585e+06	9.07652e+06	7.90984e+06	7.89891e+06	8.15896e+06	8.39556e+06	7.41836e+06	7.60529e+06	9.27282e+06	1.38245e+07	9.2454e+06	8.0157e+06	8.23e+06	9.37816e+06	8.68542e+06	8.22464e+06	9.12376e+06	9.63697e+06	8.55932e+06	9.56077e+06	1.08628e+07	7.52221e+06	9.0501e+06	9.51126e+06	8.45309e+06
M280T584	Linoleic acid	280.264	583.7	280.24	2.39846	C18H32O2	[M]+	Fatty Acyls	Lineolic acids and derivatives	C01595	Lipid metabolism; Chemical structure transformation maps; Global and overview maps	60-33-3	HMDB0000673	BioDeepDB	2	pos	4.83268e+07	1.02757e+08	1.98223e+08	4.31133e+07	4.64399e+07	6.72544e+07	5.46626e+07	4.63385e+07	4.88701e+07	9.42661e+07	5.08667e+07	4.15497e+07	5.18712e+07	3.96544e+07	6.04636e+07	4.05468e+07	4.6243e+07	9.85137e+07	4.67118e+07	7.39188e+07	9.38034e+07	7.44315e+07	5.90787e+07	1.08635e+08	6.15819e+07	9.52913e+07	1.08912e+08	4.26082e+07	1.04528e+08	7.99764e+07	5.98515e+07	1.21954e+08
M284T267	Stearic acid	284.185	266.8	284.272	0.908971	C18H36O2	[M]+	Fatty Acyls	Fatty acids and conjugates	C01530	Lipid metabolism; Chemical structure transformation maps; Sensory system	57-11-4 / 646-29-7	HMDB0000827	BioDeepDB	2	pos	5.07227e+06	5.00804e+06	4.37167e+06	4.78801e+06	6.62207e+06	5.8667e+06	5.05794e+06	4.93723e+06	5.72484e+06	7.12629e+06	5.9102e+06	3.88758e+06	5.50191e+06	3.92747e+06	5.58708e+06	5.21571e+06	4.92961e+06	4.80256e+06	5.19586e+06	4.59563e+06	3.02112e+06	5.57207e+06	4.22275e+06	5.83996e+06	4.82833e+06	5.60819e+06	5.11844e+06	4.55562e+06	5.77931e+06	4.48861e+06	5.35964e+06	5.12254e+06
M295T48_1	Indican	294.937	47.5	295.106	4.8918	C14H17NO6	[M]+			C08481		487-60-5		BioDeepDB	2	pos	8.77902e+07	7.44686e+07	8.64226e+07	7.43046e+07	6.72442e+07	8.56677e+07	6.69774e+07	8.31248e+07	1.64584e+08	6.24068e+07	9.99171e+07	9.12151e+07	8.3969e+07	6.736e+07	7.50688e+07	9.46397e+07	1.37748e+08	1.11958e+08	1.13289e+08	1.26943e+08	1.2727e+08	1.22934e+08	1.10741e+08	1.35928e+08	1.14645e+08	1.08322e+08	1.69304e+08	1.20203e+08	1.283e+08	1.18785e+08	1.34832e+08	1.03423e+08
M282T372	1-Methyladenosine	282.226	371.9	281.112	24.3496	C11H15N5O4	[M+H]+	Purine nucleosides		C02494		15763-06-1	HMDB0003331	BioDeepDB	2	pos	4.02579e+06	2.30397e+06	3.91498e+06	4.92739e+06	3.40288e+06	1.2092e+06	1.88435e+06	3.72215e+06	5.80751e+06	3.84972e+06	964885	1.03043e+06	3.38279e+06	3.11512e+06	3.70957e+06	914734	4.76659e+06	3.43919e+06	930340	4.36506e+06	941286	3.6451e+06	2.98521e+06	3.11746e+06	3.4167e+06	3.86807e+06	3.42831e+06	3.44816e+06	3.37981e+06	3.86512e+06	3.61676e+06	965070
M282T620	Oleic acid	282.28	620.5	282.256	1.1179	C18H34O2	[M]+	Fatty Acyls	Fatty acids and conjugates	C00712	Lipid metabolism; Chemical structure transformation maps; Aging	112-80-1	HMDB0000207	BioDeepDB	2	pos	5.02231e+08	4.88506e+08	4.8834e+08	5.07699e+08	5.04062e+08	4.94318e+08	4.96767e+08	4.84417e+08	5.04203e+08	5.01613e+08	4.90003e+08	4.70998e+08	4.95384e+08	4.98431e+08	5.0816e+08	5.02975e+08	4.78878e+08	4.93488e+08	5.00276e+08	4.91984e+08	5.07455e+08	5.0864e+08	4.81709e+08	5.1475e+08	5.12362e+08	5.05931e+08	4.82982e+08	4.78086e+08	4.74371e+08	5.1724e+08	4.86126e+08	5.07011e+08
M284T71	Guanosine	284.098	71.3	283.092	4.13942	C10H13N5O5	[M+H]+	Purine nucleosides		C00387	Membrane transport; Global and overview maps; Nucleotide metabolism	118-00-3	HMDB0000133	BioDeepDB	2	pos	3.01036e+06	1.54242e+06	5.64884e+06	2.59988e+06	2.41187e+06	1.46614e+06	2.35515e+06	1.33642e+06	1.68549e+06	2.57245e+06	2.09297e+06	2.16977e+06	2.00445e+06	1.17293e+06	2.20467e+06	1.39201e+06	1.84134e+06	1.56496e+06	1.66897e+06	2.03826e+06	2.92268e+06	1.86849e+06	2.29206e+06	3.11139e+06	2.02349e+06	1.8666e+06	2.36982e+06	1.45307e+06	2.15511e+06	1.55982e+06	2.8807e+06	3.60382e+06
M302T460	Sphinganine	302.305	459.7	301.298	0.876693	C18H39NO2	[M+H]+	Organonitrogen compounds	Amines	C00836	Lipid metabolism; Signal transduction; Global and overview maps	764-22-7	HMDB0000269	BioDeepDB	2	pos	9.61517e+07	5.84218e+07	7.96806e+07	4.06195e+07	8.16377e+06	5.3228e+06	9.34994e+06	1.15286e+07	1.20137e+07	1.58129e+07	7.90457e+06	1.20905e+07	914241	614676	1.23832e+06	6.87223e+06	3.03768e+07	1.85329e+07	2.55922e+07	5.35849e+07	4.48998e+07	1.31514e+08	5.88757e+07	4.46272e+07	4.51701e+07	2.43158e+07	6.0325e+07	9.03735e+07	7.24031e+07	2.54388e+07	1.88923e+07	9.0369e+07
M308T53	dCMP	308.064	53.4	307.057	0.895918	C9H14N3O7P	[M+H]+	Pyrimidine nucleotides	Pyrimidine deoxyribonucleotides	C00239	Global and overview maps; Nucleotide metabolism	1032-65-1	HMDB0001202	BioDeepDB	2	pos	1.26125e+07	1.14869e+07	1.32986e+07	1.16951e+07	1.04971e+07	1.15066e+07	1.11634e+07	1.10414e+07	3.25621e+07	1.07391e+07	1.08938e+07	1.79725e+07	1.25092e+07	1.00866e+07	1.0582e+07	1.20204e+07	2.04127e+07	2.07301e+07	1.75686e+07	2.05528e+07	1.74763e+07	2.53978e+07	1.78813e+07	3.09762e+07	1.79127e+07	1.58535e+07	2.97437e+07	2.10484e+07	1.78693e+07	1.99881e+07	2.44965e+07	2.74279e+07
M298T178	5'-Methylthioadenosine	298.096	178.5	297.09	1.5968	C11H15N5O3S	[M+H]+	5'-deoxyribonucleosides	5'-deoxy-5'-thionucleosides	C00170	Chemical structure transformation maps; Amino acid metabolism; Global and overview maps; Metabolism of terpenoids and polyketides	2457-80-9	HMDB0001173	BioDeepDB	2	pos	1.77945e+06	1.49821e+06	1.28605e+06	1.55742e+06	1.57823e+06	1.94845e+06	1.73561e+06	1.95204e+06	1.82439e+06	1.33556e+06	1.22734e+06	1.91782e+06	1.65298e+06	1.54449e+06	1.49647e+06	1.89954e+06	1.45484e+06	1.71603e+06	1.25767e+06	1.73546e+06	1.99797e+06	1.48307e+06	1.94191e+06	1.56999e+06	1.41663e+06	1.85907e+06	1.64831e+06	1.54115e+06	1.51777e+06	1.5077e+06	1.35199e+06	1.77798e+06
M321T602	Pregnanediol	321.315	602.1	320.272	0.329791	C21H36O2	[M+H]+	Steroids and steroid derivatives	Pregnane steroids	C05484	Lipid metabolism; Global and overview maps	80-92-2	HMDB0004025	BioDeepDB	2	pos	5.32953e+06	4.96997e+06	3.84317e+06	5.21618e+06	5.07468e+06	6.29792e+06	5.45334e+06	6.1177e+06	5.08343e+06	5.9948e+06	5.54544e+06	5.65553e+06	6.04135e+06	4.83997e+06	5.80448e+06	5.38887e+06	2.98364e+07	5.22279e+06	5.7555e+06	4.95548e+06	6.31665e+06	5.96671e+06	5.45445e+06	5.81975e+06	6.27767e+06	5.06068e+06	6.11562e+06	6.44134e+06	6.14597e+06	5.75547e+06	5.01892e+06	5.57006e+06
M308T56	Glutathione	308.09	56.5	307.084	2.26506	C10H17N3O6S	[M+H]+			C00051	Membrane transport; Cell growth and death; Metabolism of other amino acids; Digestive system; Endocrine system; Amino acid metabolism; Global and overview maps	70-18-8		BioDeepDB	2	pos	1.01271e+06	886924	879638	2.03112e+06	2.15906e+07	2.68412e+06	682700	2.31968e+07	5.44164e+07	5.93584e+06	4.38643e+06	7.50854e+06	519986	5.12828e+06	695888	888606	1.22625e+08	1.70567e+08	7.29757e+07	1.53067e+08	1.51334e+08	1.42305e+08	1.68434e+08	1.90335e+08	6.89105e+07	1.38896e+08	2.89909e+07	3.65115e+07	8.81848e+07	7.88389e+07	1.01865e+08	5.44213e+07
M338T656	Erucic acid	338.346	655.7	338.318	14.0989	C22H42O2	[M]+	Fatty Acyls	Fatty acids and conjugates	C08316	Lipid metabolism	112-86-7	HMDB0002068	BioDeepDB	2	pos	8.82122e+07	5.85945e+07	5.14039e+07	7.34728e+07	5.57688e+07	7.20064e+07	5.83922e+07	4.30899e+07	6.22311e+07	9.80327e+07	4.23192e+07	4.21829e+07	4.23598e+07	3.77898e+06	5.9937e+07	5.35567e+07	3.4107e+07	2.54763e+07	5.97345e+07	1.63865e+07	5.82342e+07	6.82373e+07	6.32255e+07	7.99674e+06	3.55587e+07	6.09159e+07	6.59133e+07	1.88743e+07	5.9601e+07	5.71696e+07	5.46995e+07	5.24924e+07
M346T465	Cortexolone	346.222	465.4	346.214	21.3736	C21H30O4	[M]+	Steroids and steroid derivatives	Hydroxysteroids	C05488	Lipid metabolism; Endocrine and metabolic disease; Global and overview maps; Endocrine system	152-58-9	HMDB0000015	BioDeepDB	2	pos	3.77913e+06	3.66983e+06	2.07024e+06	2.83444e+06	2.02287e+06	3.36513e+06	2.09516e+06	4.0055e+06	2.16873e+06	3.06742e+06	2.37216e+06	3.04973e+06	3.90236e+06	3.8676e+06	3.47553e+06	3.31224e+06	4.28507e+06	3.41821e+06	4.22991e+06	1.38605e+06	4.46169e+06	2.22055e+06	4.22455e+06	2.38641e+06	2.87914e+06	3.88429e+06	4.00184e+06	2.5213e+06	3.62324e+06	3.522e+06	2.98642e+06	4.13578e+06
M348T71_1	dGMP	348.068	70.7	347.063	5.77208	C10H14N5O7P	[M+H]+	Purine nucleotides	Purine deoxyribonucleotides	C00362	Global and overview maps; Nucleotide metabolism	902-04-5	HMDB0001044	BioDeepDB	2	pos	8.58782e+07	1.03233e+08	7.41409e+07	9.49077e+07	8.18179e+07	7.05917e+07	8.02973e+07	8.23232e+07	6.39002e+07	1.3169e+08	1.62849e+08	1.725e+08	7.66823e+07	1.77026e+08	1.06345e+08	1.02683e+08	1.20429e+08	1.93321e+08	1.00912e+08	1.70345e+08	9.47141e+07	3.90848e+07	8.79469e+07	2.1276e+08	8.81315e+07	4.8592e+07	6.41436e+07	7.22343e+07	4.6132e+07	5.89254e+07	1.13727e+08	6.43652e+07
M334T419_1	Nicotinamide ribotide	334.295	419.1	334.057	1.7706	C11H15N2O8P	[M]+	Pyridine nucleotides	Nicotinamide nucleotides	C00455	Metabolism of cofactors and vitamins; Global and overview maps	1094-61-7	HMDB0000229	BioDeepDB	2	pos	2.31511e+07	1.34703e+07	5.68742e+07	1.76033e+07	2.19955e+07	2.19401e+07	2.15807e+07	3.71494e+07	2.36024e+07	3.87499e+07	2.01543e+07	3.12156e+07	1.70662e+07	1.59241e+07	1.48816e+07	2.10919e+07	513202	1.43244e+06	517850	2.6955e+06	1.89643e+06	1.55979e+07	1.25572e+07	1.24372e+07	1.83561e+06	1.1096e+07	8.61092e+06	9.42296e+06	2.02362e+07	2.79542e+06	6.25092e+06	7.48317e+06
M361T574	Aldosterone	361.222	573.9	360.194	0.887423	C21H28O5	[M+H]+	Steroids and steroid derivatives	Hydroxysteroids	C01780	Excretory system; Endocrine system; Lipid metabolism; Target-based classification: Nuclear receptors; Global and overview maps	52-39-1	HMDB0000037	BioDeepDB	2	pos	3.71553e+06	3.78339e+06	1.01818e+07	4.53964e+06	3.63189e+06	2.31681e+06	4.4608e+06	4.75094e+06	1.99561e+06	4.78088e+06	1.82922e+06	1.32507e+06	5.20866e+06	4.98186e+06	1.81107e+06	9.36006e+06	2.0954e+06	5.06434e+06	9.91671e+06	2.16175e+06	7.22477e+06	1.53346e+06	2.05835e+06	1.71278e+06	6.00683e+06	2.68693e+06	3.75161e+06	1.55156e+06	3.86051e+06	5.43742e+06	6.75854e+06	2.50643e+06
M343T411	Sucrose	343.296	410.9	342.116	3.0233	C12H22O11	[M+H]+	Organooxygen compounds	Carbohydrates and carbohydrate conjugates	C00089	Membrane transport; Sensory system; Digestive system; Carbohydrate metabolism; Global and overview maps	57-50-1	HMDB0000258	BioDeepDB	2	pos	2.65699e+06	1.87437e+06	1.49848e+07	1.69729e+06	2.41515e+06	2.48031e+06	2.60308e+06	1.76955e+06	2.81614e+06	1.73524e+06	1.48767e+06	2.40476e+06	2.85831e+06	1.18281e+06	4.47439e+06	1.96399e+06	2.79122e+06	3.37275e+06	1.77437e+06	4.38879e+06	7.21416e+06	4.54629e+06	3.70528e+06	8.16424e+06	3.93213e+06	4.99258e+06	7.51785e+06	2.32714e+06	3.34077e+06	1.72496e+06	4.0485e+06	1.01284e+07
M402T238	25-Hydroxycholesterol	402.214	238.1	402.35	5.71181	C27H46O2	[M]+	Steroids and steroid derivatives	Cholestane steroids	C15519	Lipid metabolism	2140-46-7	HMDB0006247	BioDeepDB	2	pos	2.04829e+06	647116	2.10234e+06	1.97571e+06	1.76956e+06	1.28995e+06	1.99977e+06	1.40456e+06	1.95615e+06	2.16142e+06	1.86477e+06	2.03586e+06	2.01091e+06	1.49772e+06	2.28026e+06	2.31536e+06	1.53883e+06	572963	1.36882e+06	1.59017e+06	4.33679e+06	3.8134e+06	3.46295e+06	3.94925e+06	2.28303e+06	583490	1.91542e+06	2.25152e+06	1.82391e+06	1.93743e+06	1.62308e+06	326875
M385T590	Vitamin D3	385.292	590.2	384.339	1.56905	C27H44O	[M+H]+	Steroids and steroid derivatives	Vitamin D and derivatives	C05443	Lipid metabolism; Immune disease; Global and overview maps; Digestive system	67-97-0	HMDB0000876	BioDeepDB	2	pos	3.45313e+06	2.55877e+06	7.04139e+06	2.84077e+06	3.15754e+06	3.47269e+06	4.76391e+06	3.06005e+06	2.22921e+06	2.6881e+06	3.22449e+06	3.8631e+06	2.99319e+06	2.5293e+06	5.3333e+06	2.43124e+06	2.56167e+06	6.5382e+06	3.50031e+06	2.79029e+06	8.13918e+06	4.25461e+06	2.68279e+06	4.1825e+06	4.65761e+06	7.5543e+06	3.81881e+06	2.70783e+06	3.21342e+06	3.71358e+06	2.80011e+06	1.55674e+07
M387T459	Cholesterol	387.192	459.1	386.355	1.26807	C27H46O	[M+H]+	Steroids and steroid derivatives	Cholestane steroids	C00187	Endocrine and metabolic disease; Digestive system; Endocrine system; Lipid metabolism; Xenobiotics biodegradation and metabolism; Metabolism of terpenoids and polyketides; Cancer: specific types; Chemical structure transformation maps; Global and overview maps	57-88-5	HMDB0000067	BioDeepDB	2	pos	3.95086e+06	3.9201e+06	4.00748e+06	3.40719e+06	4.8879e+06	5.045e+06	5.91481e+06	5.49464e+06	4.08895e+06	4.22738e+06	4.34647e+06	4.26495e+06	4.28607e+06	3.74286e+06	4.55862e+06	4.12891e+06	3.99179e+06	3.7819e+06	4.09356e+06	4.00305e+06	3.89784e+06	4.63177e+06	4.34685e+06	3.65713e+06	3.99053e+06	3.89364e+06	4.60619e+06	4.43015e+06	4.10628e+06	3.81015e+06	3.53586e+06	4.19158e+06
M391T543	S-Hexyl-glutathione	391.283	543.4	391.178	0.795251	C16H29N3O6S	[M]+			C02886		24425-56-7		BioDeepDB	2	pos	6.46695e+07	4.00081e+08	2.24235e+08	4.08785e+08	1.77771e+07	2.57158e+07	1.17339e+07	1.89982e+07	2.26479e+07	7.15467e+07	7.41104e+07	7.89274e+07	4.92403e+07	1.4096e+08	9.3165e+07	9.57125e+06	1.80314e+08	1.51824e+08	2.12843e+07	1.43747e+08	1.13312e+07	8.8922e+06	5.3718e+07	5.55221e+07	8.80993e+07	6.79884e+06	7.84996e+07	7.76022e+07	1.71584e+08	3.88248e+08	1.74573e+07	1.11446e+07
M392T52	Adenosine 5'-phosphate disodium	392.032	51.6	391.027	3.75095	C10H12N5O7P. 2Na	[M+H]+					4578-31-8		BioDeepDB	2	pos	2.23308e+07	1.35863e+07	1.61152e+07	1.08304e+07	1.49877e+07	1.72576e+07	1.30839e+07	1.48862e+07	1.26752e+07	1.61578e+07	1.92239e+07	2.09477e+07	1.98872e+07	1.11189e+07	1.75743e+07	1.64489e+07	3.00248e+07	1.89274e+07	2.3319e+07	2.57014e+07	2.46618e+07	3.16004e+07	2.64072e+07	3.17306e+07	2.18077e+07	1.31937e+07	3.23108e+07	2.57447e+07	2.26432e+07	2.51589e+07	2.50398e+07	1.17706e+07
M393T458_2	Deoxycholic acid	393.284	458.2	392.293	2.53418	C24H40O4	[M+H]+	Steroids and steroid derivatives	Bile acids, alcohols and derivatives	C04483	Lipid metabolism; Digestive system	83-44-3	HMDB0000626	BioDeepDB	2	pos	3.89311e+07	3.5038e+07	4.91085e+07	4.88563e+07	3.80818e+07	5.15386e+07	2.54414e+07	2.38551e+07	9.91772e+07	1.68024e+07	4.88359e+07	1.02699e+08	3.68954e+07	4.12743e+07	1.33546e+07	4.68799e+07	1.49391e+08	1.79275e+07	6.77909e+07	1.61042e+07	1.65516e+07	6.93436e+07	1.64525e+07	9.31065e+07	7.14111e+07	1.32971e+07	1.29911e+07	2.87851e+07	4.35284e+07	2.21488e+07	1.41979e+07	1.08753e+07
M399T45	S-Adenosylmethionine	399.144	45	398.137	0.691479	C15H22N6O5S	[M+H]+	5'-deoxyribonucleosides	5'-deoxy-5'-thionucleosides	C00019	Biosynthesis of other secondary metabolites; Metabolism of terpenoids and polyketides; Amino acid metabolism; Folding, sorting and degradation; Chemical structure transformation maps; Global and overview maps	485-80-3 / 29908-03-0	HMDB0001185	BioDeepDB	2	pos	2.229e+06	1.60305e+06	2.54677e+06	2.4551e+06	2.68e+06	2.59067e+06	3.08553e+06	2.57708e+06	1.95096e+06	2.48796e+06	1.72329e+06	3.3738e+06	2.93443e+06	1.42055e+06	3.08337e+06	2.74426e+06	3.05325e+06	2.78815e+06	2.01558e+06	2.60337e+06	1.50409e+06	1.39024e+06	2.63459e+06	2.90956e+06	3.21171e+06	3.35141e+06	2.69729e+06	1.76127e+06	2.4808e+06	2.82512e+06	1.96258e+06	1.63535e+06
M408T636	Allocholic acid	408.372	636.1	408.288	10.8514	C24H40O5	[M]+	Steroids and steroid derivatives	Bile acids, alcohols and derivatives	C00695	Lipid metabolism; Global and overview maps; Digestive system	2464-18-8 / 81-25-4	HMDB0000505	BioDeepDB	2	pos	7.94178e+06	9.21628e+06	5.29411e+06	8.28112e+06	214637	537695	275819	2.44299e+06	3.366e+06	626373	5.51172e+06	4.35584e+06	1.23775e+06	999629	957827	974761	1.38333e+07	1.99695e+07	1.50617e+07	1.37732e+07	1.5127e+07	679544	1.33051e+07	1.45702e+07	1.0662e+07	1.27159e+07	857838	100614	3.63954e+06	1.15055e+07	1.12708e+07	4.27924e+06
M414T568	Sodium deoxycholate	414.321	567.5	414.275	1.41393	C24H39O4. Na	[M]+			C11171		302-95-4		BioDeepDB	2	pos	6.62886e+06	7.30763e+06	8.34453e+06	9.32528e+06	5.22703e+06	896568	6.07095e+06	6.70084e+06	6.97993e+06	8.80502e+06	4.94609e+06	6.91865e+06	4.62048e+06	3.04099e+06	5.57666e+06	1.0711e+07	813039	869397	1.01629e+06	6.14631e+06	5.40216e+06	4.77849e+06	8.74395e+06	7.52409e+06	7.46302e+06	1.06511e+07	6.26863e+06	3.91145e+06	5.20007e+06	7.41644e+06	6.34463e+06	6.32913e+06
M432T465_2	Isovitexin	432.24	464.9	432.106	1.59468	C21H20O10	[M]+			C01714	Biosynthesis of other secondary metabolites	38953-85-4 / 29702-25-8		BioDeepDB	2	pos	9.08179e+06	1.33341e+07	1.72803e+07	1.15938e+07	1.71183e+07	1.43729e+07	1.49475e+07	1.37281e+07	1.51024e+07	1.32859e+07	1.25638e+07	1.28395e+07	1.31298e+07	1.74684e+07	1.12486e+07	1.30476e+07	1.70013e+07	1.49308e+07	1.63354e+07	1.22482e+07	1.55315e+07	1.29403e+07	1.45594e+07	1.52773e+07	1.19849e+07	1.68667e+07	1.36504e+07	1.46089e+07	1.5815e+07	1.47063e+07	1.15855e+07	1.40913e+07
M524T647_1	Guanosine-5'-triphosphate	524.45	647.1	522.991	3.44036	C10H16N5O14P3	[M+H]+			C00044	Metabolism of cofactors and vitamins; Transport and catabolism; Signal transduction; Nucleotide metabolism; Folding, sorting and degradation; Cellular community - prokaryotes; Global and overview maps	36051-31-7	HMDB0001273	BioDeepDB	2	pos	1.35556e+07	1.12709e+07	1.65101e+07	9.50208e+06	2.46572e+07	2.16174e+07	2.14619e+07	3.24062e+07	1.44179e+07	1.1834e+07	1.18642e+07	8.40218e+06	1.34097e+07	8.68849e+06	6.79504e+06	1.2654e+07	1.94191e+07	2.06276e+07	1.84565e+07	1.94369e+07	2.21613e+07	1.06793e+07	1.40217e+07	1.38821e+07	1.15985e+07	1.85155e+07	5.77795e+06	1.36269e+07	8.33477e+06	2.61861e+07	1.6613e+07	1.34201e+07
M104T593_2	Choline	104.107	593.2	104.108	0	C5H14NO	[M+H]+	Organonitrogen compounds	Quaternary ammonium salts	C00114	Cancer: overview; Membrane transport; Nervous system; Digestive system; Lipid metabolism; Amino acid metabolism; Global and overview maps	62-49-7	HMDB0000097	BioDeepDB	2	pos	6.08157e+06	3.46128e+07	1.49255e+07	4.13966e+06	2.03623e+07	1.44992e+07	2.64371e+07	3.40044e+06	5.91942e+06	3.55994e+06	5.83744e+06	6.21491e+06	4.59337e+06	3.46056e+06	2.62597e+06	1.41194e+07	2.89038e+07	1.24189e+07	3.16401e+06	2.46926e+07	3.57276e+06	2.34893e+06	1.16419e+07	1.20212e+07	1.36229e+07	1.03425e+07	2.38239e+07	2.41198e+06	1.09019e+07	3.0156e+07	5.07298e+06	3.93972e+06
M107T111	Benzaldehyde	107.049	111.3	106.042	0.00100233	C7H6O	[M+H]+	Benzene and substituted derivatives	Benzoyl derivatives	C00261	Xenobiotics biodegradation and metabolism; Global and overview maps	100-52-7	HMDB0006115	BioDeepDB	2	pos	1.66279e+06	7.28091e+06	7.96176e+06	6.87753e+06	4.90679e+06	1.61562e+06	2.01999e+06	1.97049e+06	6.18508e+06	2.06339e+06	4.79589e+06	5.22094e+06	1.75336e+06	295598	6.63189e+06	1.18595e+06	7.62218e+06	4.58473e+06	1.33732e+06	1.53197e+06	8.98004e+06	1.57012e+06	6.00639e+06	4.07414e+06	6.9873e+06	8.97732e+06	6.75994e+06	5.61727e+06	6.4019e+06	1.61023e+06	5.90737e+06	7.91818e+06
M112T45	Histamine	112.087	45	111.08	0.892164	C5H9N3	[M+H]+	Organonitrogen compounds	Amines	C00388	Nervous system; Sensory system; Digestive system; Target-based classification: G protein-coupled receptors; Signaling molecules and interaction; Amino acid metabolism; Immune disease; Chemical structure transformation maps; Immune system; Global and overview maps	51-45-6	HMDB0000870	BioDeepDB	2	pos	4.23626e+07	1.42521e+08	5.56467e+07	1.59707e+08	4.79601e+07	4.2297e+07	4.63784e+07	4.63325e+07	4.07636e+07	7.0391e+07	4.35122e+07	1.41117e+08	4.57518e+07	5.38745e+07	3.96905e+07	1.51322e+08	3.54594e+07	5.55798e+07	1.25912e+08	1.24847e+08	8.28011e+07	4.83485e+07	5.17865e+07	5.79413e+07	1.40804e+08	5.81245e+07	1.05152e+08	5.50485e+07	1.339e+08	5.56923e+07	1.3403e+08	1.4593e+08
M114T625	Beta-Guanidinopropionic acid	114.065	624.8	131.07	29.2288	C4H9N3O2	[M+H-H2O]+	Organonitrogen compounds	Guanidines	C03065		353-09-3	HMDB0013222	BioDeepDB	2	pos	2.17038e+07	2.00049e+07	2.25913e+07	2.60391e+07	1.75402e+07	2.42477e+07	2.00609e+07	1.36201e+07	2.11929e+07	2.40457e+07	1.88167e+07	1.96121e+07	2.19229e+07	2.38682e+07	2.21635e+07	2.24329e+07	3.13675e+07	7.25365e+06	3.22975e+07	8.19931e+06	6.55815e+06	3.50212e+07	3.55271e+07	6.77131e+06	2.85048e+07	6.42562e+06	7.81212e+06	6.66813e+06	7.16333e+06	6.07517e+06	6.09704e+06	6.99561e+06
M114T215	Epsilon-caprolactam	114.091	214.7	113.084	2.84798	C6H11NO	[M+H]+	Lactams	Caprolactams	C06593	Xenobiotics biodegradation and metabolism; Global and overview maps	105-60-2	HMDB0062769	BioDeepDB	2	pos	2.03889e+08	3.60409e+07	3.55952e+07	8.51342e+07	1.53738e+07	6.97742e+07	3.4592e+07	2.78145e+07	6.69268e+07	7.95715e+07	1.31219e+08	7.7819e+07	1.38622e+08	5.30517e+07	4.26003e+07	2.92459e+07	5.3255e+07	5.01128e+07	1.84953e+07	6.68849e+07	7.92632e+07	2.06719e+07	1.17921e+08	1.36798e+07	5.5162e+07	4.93284e+07	4.96503e+07	6.0025e+07	8.236e+07	2.88534e+07	6.76222e+07	4.54808e+07
M116T45	L-Proline	116.071	44.7	115.063	0.206771	C5H9NO2	[M+H]+	Carboxylic acids and derivatives	Amino acids, peptides, and analogues	C00148	Cancer: overview; Membrane transport; Digestive system; Biosynthesis of other secondary metabolites; Translation; Amino acid metabolism; Global and overview maps	344-25-2	HMDB0003411	BioDeepDB	2	pos	1.78729e+07	8.36281e+06	7.89667e+06	1.72539e+07	1.00604e+07	1.20934e+07	1.05622e+07	1.32248e+07	1.20329e+07	1.49998e+06	1.06622e+07	1.45174e+07	2.51036e+07	1.92261e+07	3.4537e+07	1.94291e+07	1.33917e+07	8.70111e+06	2.60714e+07	1.50846e+07	1.34003e+07	9.93995e+06	2.2869e+07	1.26548e+07	1.68e+07	2.42363e+07	2.03291e+07	1.78334e+07	1.50348e+07	1.67641e+07	2.10813e+07	1.5474e+07
M118T116	L-Valine	118.085	115.5	117.079	11.6526	C5H11NO2	[M+H]+	Carboxylic acids and derivatives	Amino acids, peptides, and analogues	C00183	Cancer: overview; Metabolism of cofactors and vitamins; Metabolism of other amino acids; Membrane transport; Digestive system; Biosynthesis of other secondary metabolites; Translation; Amino acid metabolism; Chemical structure transformation maps; Global and overview maps	72-18-4	HMDB0000883	BioDeepDB	2	pos	4.10475e+07	1.697e+07	1.62983e+07	1.17041e+08	1.67195e+07	5.57141e+07	3.87165e+07	7.44496e+07	4.7372e+07	1.66664e+07	1.00101e+08	1.66751e+07	5.32411e+07	5.43989e+07	6.77298e+07	1.23338e+08	1.61058e+07	6.16427e+07	1.67203e+07	1.70221e+07	4.79963e+07	7.63358e+07	4.53013e+07	6.08214e+07	1.26153e+08	7.11191e+07	8.62595e+07	6.31357e+07	1.68029e+07	2.11874e+08	4.73219e+07	4.54221e+07
M122T174	Phenylethylamine	122.097	174.3	121.089	1.63805	C8H11N	[M+H]+	Benzene and substituted derivatives	Phenethylamines	C05332	Amino acid metabolism; Global and overview maps	64-04-0	HMDB0012275	BioDeepDB	2	pos	3.73174e+06	6.47939e+06	5.79812e+06	5.98389e+06	6.03393e+06	3.67194e+06	1.42052e+06	4.42236e+06	4.6865e+06	1.23028e+06	6.62469e+06	1.04586e+06	3.67563e+06	1.71766e+06	4.58532e+06	4.97745e+06	1.33144e+06	3.90967e+06	1.35763e+06	4.60257e+06	6.60631e+06	6.7263e+06	4.81176e+06	4.28602e+06	1.21735e+06	6.11426e+06	4.70194e+06	3.43193e+06	5.12715e+06	1.23631e+06	1.1409e+06	4.25137e+06
M127T206	Maltol	127.038	205.5	126.032	7.68274	C6H6O3	[M+H]+	Pyrans	Pyranones and derivatives	C11918	Global and overview maps; Metabolism of terpenoids and polyketides	118-71-8	HMDB0030776	BioDeepDB	2	pos	5.01867e+07	4.8903e+07	6.04829e+07	4.70384e+07	4.02053e+07	4.05705e+07	3.64004e+07	4.51402e+07	4.51406e+07	3.78235e+07	4.74273e+07	4.76306e+07	4.681e+07	4.67976e+07	4.14083e+07	3.53584e+07	4.70418e+07	3.95296e+07	3.46338e+07	4.99121e+07	5.27451e+07	5.32257e+07	4.63117e+07	4.68003e+07	4.39528e+07	4.93258e+07	4.72927e+07	3.90159e+07	5.23345e+07	4.63727e+07	4.37052e+07	6.76535e+07
M127T94	Thymine	127.05	94.2	126.043	0.78709	C5H6N2O2	[M+H]+	Diazines	Pyrimidines and pyrimidine derivatives	C00178	Global and overview maps; Nucleotide metabolism	65-71-4	HMDB0000262	BioDeepDB	2	pos	2.98568e+07	2.26392e+07	3.01418e+07	1.46454e+07	1.99639e+07	1.50736e+07	1.47093e+07	1.71591e+07	1.46619e+07	1.71641e+07	2.3362e+07	1.45378e+07	2.61271e+07	1.34402e+07	2.27034e+07	1.95481e+07	2.39614e+07	1.71467e+07	2.77027e+07	2.0895e+07	2.56741e+07	3.76068e+07	1.90055e+07	3.04645e+07	4.22e+07	2.20577e+07	3.15683e+07	3.52215e+07	1.86295e+07	3.56367e+07	3.81898e+07	3.21574e+07
M129T56	1,1-Dimethylbiguanide	129.102	56	129.101	0.144288	C4H11N5	[M]+	Organonitrogen compounds	Guanidines	C07151	Signal transduction; Aging; Digestive system	1115-70-4 / 657-24-9	HMDB0001921	BioDeepDB	2	pos	1.66602e+07	1.2785e+07	1.74981e+07	1.28662e+07	2.99223e+07	2.28013e+07	2.46337e+07	2.85317e+07	2.10885e+07	2.42769e+07	2.3544e+07	2.36089e+07	2.16721e+07	1.78117e+07	2.375e+07	2.33944e+07	2.31626e+07	3.09133e+07	1.90517e+07	2.34747e+07	2.68249e+07	1.85388e+07	2.29571e+07	2.49849e+07	2.31286e+07	2.29285e+07	1.7069e+07	1.71607e+07	1.33784e+07	2.72317e+07	2.25982e+07	1.78889e+07
M161T53	D-Alanyl-D-alanine	161.092	53.4	160.085	1.24152	C6H12N2O3	[M+H]+	Carboxylic acids and derivatives	Amino acids, peptides, and analogues	C00993	Glycan biosynthesis and metabolism; Global and overview maps; Drug resistance: antimicrobial	923-16-0	HMDB0003459	BioDeepDB	2	pos	3.16669e+06	4.72542e+06	4.09559e+06	8.25479e+06	1.33793e+07	1.42973e+07	1.41543e+07	1.14259e+07	2.73856e+06	9.7771e+06	9.07497e+06	2.67603e+06	1.63716e+07	1.62105e+07	1.67495e+07	8.69835e+06	9.31281e+06	6.11354e+06	8.97082e+06	2.93977e+06	7.94399e+06	9.6683e+06	1.14774e+07	1.08829e+07	5.13854e+06	5.73322e+06	6.76396e+06	7.56866e+06	6.83885e+06	6.41762e+06	6.43862e+06	5.7928e+06
M169T54	Phosphoenolpyruvic acid	168.99	53.7	167.982	0	C3H5O6P	[M+H]+	Organic phosphoric acids and derivatives	Phosphate esters	C00074	Cancer: overview; Membrane transport; Metabolism of other amino acids; Chemical structure transformation maps; Excretory system; Endocrine system; Carbohydrate metabolism; Biosynthesis of other secondary metabolites; Amino acid metabolism; Energy metabolism; Global and overview maps	138-08-9/73-89-2	HMDB0000263	BioDeepDB	2	pos	1.02001e+07	8.85073e+06	1.16159e+07	1.25282e+07	5.87268e+06	6.62123e+06	1.98866e+06	8.3783e+06	7.1474e+06	1.22768e+07	7.39431e+06	8.49843e+06	1.13942e+07	8.39909e+06	7.6473e+06	7.54628e+06	1.35454e+07	1.93354e+07	9.57004e+06	1.05097e+07	1.02065e+07	9.22907e+06	1.03834e+07	1.09936e+07	1.97894e+06	1.85831e+06	1.84735e+06	1.86343e+06	1.6331e+06	1.85177e+06	2.07686e+06	1.74978e+06
M152T58_2	Guanine	152.055	58.1	151.049	9.707	C5H5N5O	[M+H]+	Imidazopyrimidines	Purines and purine derivatives	C00242	Global and overview maps; Nucleotide metabolism	73-40-5	HMDB0000132	BioDeepDB	2	pos	3.66707e+06	2.86862e+06	3.85823e+06	2.80853e+06	6.5993e+06	5.0847e+06	5.05107e+06	6.66944e+06	4.64782e+06	5.36338e+06	5.3362e+06	5.59728e+06	4.96376e+06	3.7824e+06	5.29364e+06	5.41049e+06	5.23478e+06	7.34644e+06	4.44793e+06	5.32941e+06	5.99409e+06	4.44218e+06	5.45893e+06	6.12994e+06	5.33058e+06	5.31267e+06	4.04479e+06	3.67073e+06	2.79876e+06	6.01082e+06	5.14187e+06	3.76971e+06
M175T52	N-Acetylornithine	175.108	52.1	174.1	0.571077	C7H14N2O3	[M+H]+	Carboxylic acids and derivatives	Amino acids, peptides, and analogues	C00437	Amino acid metabolism; Global and overview maps	6205-08-9/2185-16-2	HMDB0003357	BioDeepDB	2	pos	6.67664e+06	7.40161e+06	8.65984e+06	7.70505e+06	1.03727e+07	8.28529e+06	1.06947e+07	1.18304e+07	9.82813e+06	1.12585e+07	1.03775e+07	1.08303e+07	1.07644e+07	9.52637e+06	1.1635e+07	1.40494e+07	1.01451e+07	1.31283e+07	9.3796e+06	1.28534e+07	1.24012e+07	1.04461e+07	1.27757e+07	1.36233e+07	1.19992e+07	1.33501e+07	9.15324e+06	9.42285e+06	1.09775e+07	1.24239e+07	1.18578e+07	9.40453e+06
M174T281	N-Acetylleucine	174.113	281.3	173.105	0	C8H15NO3	[M+H]+	Carboxylic acids and derivatives	Amino acids, peptides, and analogues	C02710		1188-21-2	HMDB0011756	BioDeepDB	2	pos	1.06523e+07	4.94518e+06	5.00032e+06	3.49244e+06	3.91631e+06	3.66797e+06	3.78071e+06	3.836e+06	4.56671e+06	5.18518e+06	4.59372e+06	4.8678e+06	4.23099e+06	4.00766e+06	4.44112e+06	5.4422e+06	2.79757e+06	2.53693e+06	2.19201e+06	2.70055e+06	2.71724e+06	3.60437e+06	3.10522e+06	2.5187e+06	3.16023e+07	1.93413e+07	3.06817e+07	3.00039e+07	1.11768e+07	1.84542e+07	1.19462e+07	2.07575e+07
M189T47_1	L-Targinine	189.135	47.1	188.127	0.00334037	C7H16N4O2	[M+H]+	Carboxylic acids and derivatives	Amino acids, peptides, and analogues	C03884		17035-90-4 / NA	HMDB0029416	BioDeepDB	2	pos	8.50813e+06	6.59852e+06	1.70758e+06	7.96445e+06	2.80576e+06	1.04062e+07	2.39594e+06	2.09035e+06	1.95923e+06	8.14146e+06	2.41066e+06	8.92937e+06	9.82962e+06	8.6885e+06	1.14786e+07	1.95353e+06	2.21647e+06	1.03937e+07	9.20934e+06	2.17809e+06	7.58199e+06	1.04129e+07	2.1275e+06	2.37128e+06	75278	609302	509728	465886	502995	116670	591690	444351
M190T72	N-Acetylglutamic acid	190.071	71.6	189.064	1.57836	C7H11NO5	[M+H]+	Carboxylic acids and derivatives	Amino acids, peptides, and analogues	C00624	Amino acid metabolism; Global and overview maps	1188-37-0	HMDB0001138	BioDeepDB	2	pos	1.14408e+07	1.83302e+07	6.51897e+06	1.82081e+07	1.75988e+07	1.56228e+07	1.72686e+07	1.77087e+07	8.442e+06	1.57686e+07	1.90793e+07	1.70675e+07	5.23666e+06	1.21629e+07	1.6746e+07	1.87022e+07	4.55843e+06	1.89454e+07	1.83323e+07	1.83754e+07	8.75516e+06	1.61869e+07	5.59302e+06	1.61879e+07	5.75751e+06	1.40883e+07	1.80278e+07	1.79429e+07	1.87455e+07	4.09928e+06	5.66471e+06	2.77674e+07
M194T524	Isoproterenol	194.117	523.8	211.121	20.2661	C11H17NO3	[M+H-H2O]+	Phenols	Benzenediols	C07056	Circulatory system	7683-59-2	HMDB0015197	BioDeepDB	2	pos	1.47371e+07	2.84533e+07	1.49573e+07	2.03996e+07	1.8219e+07	1.25718e+07	2.06201e+07	1.5375e+07	1.99681e+07	1.06984e+07	1.27967e+07	4.82359e+06	4.51148e+06	3.89411e+06	1.97485e+07	1.70167e+06	1.34343e+07	4.26337e+07	1.00246e+07	3.28592e+06	1.9693e+07	1.49574e+07	1.76213e+07	1.52429e+07	1.22455e+06	1.54183e+07	1.19463e+07	6.91279e+06	1.83472e+07	1.30055e+07	4.70552e+06	4.40139e+06
M209T112	L-Kynurenine	209.092	111.7	208.085	1.43477	C10H12N2O3	[M+H]+	Organooxygen compounds	Carbonyl compounds	C00328	Amino acid metabolism; Infectious disease: parasitic; Global and overview maps	2922-83-0/343-65-7	HMDB0000684	BioDeepDB	2	pos	2.19146e+06	2.21611e+06	2.15545e+06	3.60571e+06	2.04074e+06	2.32333e+06	2.09354e+06	1.84141e+06	2.17943e+06	1.967e+06	1.89999e+06	1.94579e+06	2.07478e+06	3.17769e+06	1.78636e+06	2.01641e+06	8.71373e+06	7.66725e+06	7.72681e+06	6.225e+06	5.68591e+06	4.78578e+06	6.2211e+06	4.98345e+06	6.97928e+06	6.83245e+06	6.87568e+06	5.45265e+06	2.12163e+06	3.54242e+06	3.65763e+06	7.54006e+06
M209T470	Myristoleic acid	209.19	469.9	226.193	22.1521	C14H26O2	[M+H-H2O]+	Fatty Acyls	Fatty acids and conjugates	C08322		544-64-9/NA	HMDB0002000	BioDeepDB	2	pos	771385	86156.3	174642	580884	1.61941e+06	101922	1.25341e+06	1.02761e+06	132556	1.35363e+06	2.61301e+06	2.41912e+06	2.11865e+06	2.12772e+06	3.44603e+06	1.41708e+06	6.49094e+06	4.881e+06	7.70686e+06	6.02736e+06	4.77221e+06	3.89719e+06	5.54818e+06	6.08481e+06	2.73334e+06	1.79165e+06	2.45556e+06	2.9333e+06	1.12807e+06	3.06556e+06	2.72084e+06	3.10238e+06
M230T76	Ergothioneine	230.096	75.6	230.096	0.869202	C9H16N3O2S	[M+H]+	Carboxylic acids and derivatives	Amino acids, peptides, and analogues	C05570	Amino acid metabolism; Global and overview maps	497-30-3/58511-63-0	HMDB0003045	BioDeepDB	2	pos	3.20772e+06	4.76371e+06	3.2935e+06	1.70939e+06	1.99648e+07	6.80425e+06	1.44684e+07	2.01447e+07	998812	9.83061e+06	1.38359e+07	1.19918e+07	2.35228e+07	8.94695e+06	2.73447e+07	1.94182e+07	1.20377e+07	1.38789e+07	1.25237e+07	1.09175e+07	1.34352e+07	2.62646e+07	1.47143e+07	1.87395e+07	5.99712e+06	5.87771e+06	9.161e+06	1.04181e+07	5.60684e+06	2.51103e+06	2.87886e+06	1.46315e+07
M219T364	Capsidiol	219.175	364	236.178	0.912514	C15H24O2	[M+H-H2O]+	Prenol lipids	Sesquiterpenoids	C09627	Metabolism of terpenoids and polyketides	37208-05-2	HMDB0002352	BioDeepDB	2	pos	48459.6	62340	65008.6	38047	2.29349e+06	1.41716e+06	1.82747e+06	1.84016e+06	632724	1.06067e+06	1.18035e+06	1.39304e+06	1.2469e+06	481583	2.25296e+06	1.09964e+06	1.19658e+06	1.6556e+06	1.91325e+06	1.16647e+06	2.09745e+06	1.04017e+06	1.23938e+06	465730	1.11681e+07	4.79713e+06	1.3048e+07	1.53161e+07	5.38336e+06	1.32983e+07	1.06137e+07	1.20263e+07
M224T457	Cerulenin	224.125	457.5	223.121	13.3698	C12H17NO3	[M+H]+	Epoxides	Oxirane carboxylic acids and derivatives	C12058		17397-89-6	HMDB0015168	BioDeepDB	2	pos	1.66136e+07	1.3395e+07	1.51256e+07	1.26392e+07	1.06378e+07	2.62479e+07	1.82159e+07	2.83475e+07	3.08969e+07	2.71625e+07	1.66915e+07	2.05743e+07	2.05319e+07	1.51965e+07	1.48775e+07	1.07381e+07	1.42263e+07	1.85381e+07	1.63662e+07	6.92193e+06	2.0267e+07	2.14507e+07	1.55392e+07	1.6807e+07	1.72625e+07	1.34432e+07	1.34493e+07	1.98594e+07	1.59205e+07	2.04009e+07	1.66982e+07	1.87208e+07
M228T68	Deoxycytidine	228.098	67.8	227.091	0	C9H13N3O4	[M+H]+	Pyrimidine nucleosides	Pyrimidine 2'-deoxyribonucleosides	C00881	Membrane transport; Global and overview maps; Nucleotide metabolism	951-77-9	HMDB0000014	BioDeepDB	2	pos	5.16339e+06	4.82819e+06	2.20559e+06	2.21742e+06	2.2757e+06	2.10248e+06	2.69326e+06	2.02584e+06	5.55122e+06	2.27621e+06	2.86815e+06	815860	2.53655e+06	4.48504e+06	2.45409e+06	1.88835e+06	4.91713e+06	5.67996e+06	5.5577e+06	3.05406e+06	6.17744e+06	2.32639e+06	4.73236e+06	1.16564e+06	3.01118e+06	3.36491e+06	5.93801e+06	5.13217e+06	6.12777e+06	5.6376e+06	3.29596e+06	1.49895e+06
M245T71	Uridine	245.076	71.3	244.07	1.53422	C9H12N2O6	[M+H]+	Pyrimidine nucleosides		C00299	Membrane transport; Global and overview maps; Nucleotide metabolism	58-96-8	HMDB0000296	BioDeepDB	2	pos	1.71044e+07	1.277e+07	1.00799e+07	1.14524e+07	1.49132e+07	1.31181e+07	9.93723e+06	1.08996e+07	1.20714e+07	1.07753e+07	1.18119e+07	1.19063e+07	1.31919e+07	1.36657e+07	1.06691e+07	1.54339e+07	1.45161e+07	1.28105e+07	1.35997e+07	1.09811e+07	1.33449e+07	1.20661e+07	1.44355e+07	1.50627e+07	1.24176e+07	1.34433e+07	1.49521e+07	1.22635e+07	1.47342e+07	1.26349e+07	1.35319e+07	1.41428e+07
M245T262	Biotin	245.095	261.6	244.088	1.9421	C10H16N2O3S	[M+H]+	Biotin and derivatives		C00120	Metabolism of cofactors and vitamins; Global and overview maps; Membrane transport; Digestive system	58-85-5	HMDB0000030	BioDeepDB	2	pos	6.47876e+06	4.94364e+06	5.62556e+06	4.88296e+06	201507	496441	400549	534983	78579.9	48418.9	61361.1	87991	45388.1	43178.8	36155.7	64678.7	4.56236e+06	4.00954e+06	3.78381e+06	3.52444e+06	1.17272e+06	1.08877e+06	995274	316013	6.01483e+06	5.07607e+06	4.91703e+06	3.24312e+06	1.44293e+06	4.40461e+06	3.73998e+06	3.60288e+06
M250T93	Adenosine	250.093	92.8	267.097	14.9304	C10H13N5O4	[M+H-H2O]+	Purine nucleosides		C00212	Circulatory system; Membrane transport; Signal transduction; Endocrine system; Neurodegenerative disease; Signaling molecules and interaction; Nucleotide metabolism; Substance dependence; Global and overview maps	58-61-7	HMDB0000050	BioDeepDB	2	pos	5.2005e+07	4.44029e+07	5.54416e+07	4.41393e+07	4.40429e+07	4.54634e+07	4.51077e+07	4.16872e+07	4.51499e+07	4.46155e+07	4.41457e+07	5.36446e+07	4.46001e+07	4.30636e+07	5.0825e+07	4.64562e+07	4.76869e+07	4.61358e+07	4.86347e+07	4.43516e+07	4.82899e+07	4.87846e+07	4.59719e+07	5.08267e+07	4.79879e+07	4.80063e+07	4.46044e+07	5.57147e+07	5.94621e+07	4.70442e+07	4.62975e+07	4.85033e+07
M282T475	Oleamide	282.28	474.8	281.272	1.85631	C18H35NO	[M+H]+	Fatty Acyls	Fatty amides	C19670		301-02-0	HMDB0002117	BioDeepDB	2	pos	8.33684e+06	7.70134e+06	9.98664e+06	4.48136e+06	1.17781e+07	5.9797e+06	3.5997e+06	4.14286e+06	3.57049e+06	1.23372e+07	5.82353e+06	6.29762e+06	1.07712e+07	8.42356e+06	9.27164e+06	1.99979e+07	1.14851e+07	1.4072e+07	5.77387e+06	2.66071e+07	2.31774e+06	624216	1.01556e+07	3.26103e+07	4.70147e+06	363217	1.60267e+06	1.1444e+07	8.88548e+06	9.58711e+06	1.48236e+07	3.82679e+06
M284T673	Octadecanamide	284.295	672.8	283.288	0.970824	C18H37NO	[M+H]+	Fatty Acyls	Fatty amides	C13846		124-26-5	HMDB0034146	BioDeepDB	2	pos	2.4717e+07	2.39452e+07	5.16452e+07	2.98611e+07	3.27345e+07	4.52279e+07	2.48482e+07	2.17396e+07	3.03912e+07	3.35388e+07	3.40184e+07	2.69424e+07	3.11661e+07	4.10989e+07	3.5225e+07	3.45449e+07	2.7362e+07	8.69784e+07	3.94542e+07	6.8048e+07	4.67124e+07	2.77588e+07	5.86315e+07	8.03999e+07	9.53999e+07	4.68373e+07	5.46456e+07	3.971e+07	3.74784e+07	7.37304e+07	7.89026e+07	5.91956e+07
M300T522	3-Dehydrosphinganine	300.289	521.8	299.282	0.919113	C18H37NO2	[M+H]+	Organooxygen compounds	Carbonyl compounds	C02934	Lipid metabolism; Global and overview maps	16105-69-4	HMDB0001480	BioDeepDB	2	pos	3.09467e+06	2.96608e+06	1.47503e+07	1.69613e+07	3.06399e+06	2.83559e+06	3.01479e+06	1.58925e+07	2.85757e+06	7.39335e+06	3.22029e+06	8.39748e+06	1.07017e+07	2.62689e+06	9.32137e+06	2.76092e+06	7.00522e+06	1.21628e+07	7.82238e+06	1.61251e+07	1.3041e+07	1.38578e+07	1.63278e+07	8.97243e+06	8.37603e+06	7.45867e+06	1.2014e+07	8.01162e+06	1.33301e+07	8.81003e+06	1.6637e+07	1.36005e+07
M300T470	Sphingosine	300.289	470.2	299.282	0.919113	C18H37NO2	[M+H]+	Organonitrogen compounds	Amines	C00319	Lipid metabolism; Cell growth and death; Signal transduction; Global and overview maps	123-78-4	HMDB0000252	BioDeepDB	2	pos	5.16228e+06	4.83421e+06	4.72609e+06	4.55799e+06	4.87856e+06	4.60806e+06	4.85285e+06	5.85928e+06	2.65559e+06	3.92837e+06	3.94017e+06	3.58418e+06	2.42264e+06	2.38903e+06	2.59566e+06	2.96114e+06	6.1913e+06	7.69213e+06	6.45185e+06	8.56383e+06	6.20059e+06	4.33788e+06	5.58055e+06	7.04088e+06	6.23429e+06	5.48077e+06	4.78734e+06	5.17108e+06	4.01529e+06	6.87344e+06	6.03575e+06	5.74335e+06
M323T71	dTMP	323.062	71.3	322.057	5.80693	C10H15N2O8P	[M+H]+	Pyrimidine nucleotides	Pyrimidine deoxyribonucleotides	C00364	Drug resistance: antineoplastic; Global and overview maps; Nucleotide metabolism	365-07-1	HMDB0001227	BioDeepDB	2	pos	6.07766e+06	1.87047e+06	266243	1.55164e+06	4.99899e+07	1.24415e+07	3.60736e+07	4.2438e+07	1.63512e+07	2.32074e+07	2.86102e+07	4.45247e+07	3.63869e+07	2.60568e+07	4.29472e+07	2.07489e+07	6.06091e+07	9.33879e+07	4.35825e+07	4.72846e+07	6.23865e+07	3.83631e+07	4.73533e+07	5.22528e+07	6.79946e+07	6.87926e+07	2.83411e+07	2.92478e+07	6.21689e+07	9.40742e+07	8.13165e+07	4.46356e+07
M328T510	N,N-Dimethylsphingosine	328.321	509.7	327.314	1.14522	C20H41NO2	[M+H]+	Organonitrogen compounds	Amines	C13914		122314-67-4/119567-63-4	HMDB0013645	BioDeepDB	2	pos	3.47243e+06	1.9926e+06	1.70482e+06	2.59626e+06	2.62834e+06	2.08153e+06	2.25211e+06	1.95362e+06	2.49884e+06	1.88173e+06	1.92666e+06	3.42443e+06	2.42683e+06	1.4366e+06	2.63171e+06	2.91522e+06	2.27125e+06	2.07864e+06	2.34224e+06	2.02655e+06	2.04217e+06	1.88591e+06	2.5861e+06	3.00886e+06	1.69036e+06	2.84252e+06	2.45581e+06	2.95352e+06	2.07588e+06	3.66725e+06	2.09026e+06	3.10867e+06
M297T552	9,10-DHOME	297.244	552.2	314.246	3.28607	C18H34O4	[M+H-H2O]+	Fatty Acyls	Fatty acids and conjugates	C14828	Lipid metabolism	263399-34-4	HMDB0004704	BioDeepDB	2	pos	5.59204e+06	6.14454e+06	3.92708e+06	5.39761e+06	1.30755e+06	2.22124e+06	1.70947e+06	1.92103e+06	4.51913e+06	2.25048e+06	4.85297e+06	4.07955e+06	67639.3	30186.3	30622.7	37901.4	8.83711e+06	1.25896e+07	1.11466e+07	8.9844e+06	1.16758e+07	3.1604e+06	1.27635e+07	1.15201e+07	9.83295e+06	8.37586e+06	5.10601e+06	1.67984e+06	23025.5	9.83088e+06	8.56924e+06	1.43168e+06
M325T54	UMP	325.041	53.5	324.036	7.69135	C9H13N2O9P	[M+H]+	Pyrimidine nucleotides	Pyrimidine ribonucleotides	C00105	Global and overview maps; Nucleotide metabolism	58-97-9	HMDB0000288	BioDeepDB	2	pos	1.23758e+08	1.15539e+08	1.36567e+08	1.19318e+08	1.3561e+08	1.26215e+08	1.22905e+08	1.22839e+08	1.29758e+08	1.4417e+08	1.26871e+08	1.31369e+08	1.27243e+08	1.34579e+08	1.17093e+08	1.15998e+08	1.4161e+08	1.14976e+08	1.21327e+08	1.42685e+08	1.30991e+08	1.24312e+08	1.27238e+08	1.14526e+08	1.32291e+08	1.21436e+08	1.19432e+08	1.35717e+08	1.36157e+08	1.23379e+08	1.17762e+08	1.28717e+08
M324T53_2	CMP	324.058	52.7	323.052	3.70304	C9H14N3O8P	[M+H]+	Pyrimidine nucleotides	Pyrimidine ribonucleotides	C00055	Global and overview maps; Nucleotide metabolism	63-37-6	HMDB0000095	BioDeepDB	2	pos	1.06337e+08	2.49324e+07	1.37593e+08	9.27532e+07	9.48993e+07	1.74896e+07	1.03053e+08	1.28606e+07	2.00053e+08	8.52336e+07	1.04191e+08	6.91021e+07	9.897e+07	2.0896e+07	8.0058e+07	7.47267e+07	1.37608e+08	2.69266e+07	1.18612e+08	1.37962e+08	1.1856e+08	9.42093e+07	1.2879e+08	9.18597e+06	1.09397e+08	2.09457e+08	1.84734e+08	1.50526e+08	1.4402e+08	1.17075e+08	1.2665e+08	2.05459e+07
M348T217	AMP	348.07	217.1	347.063	1.94214	C10H14N5O7P	[M+H]+	Purine nucleotides	Purine ribonucleotides	C00020	Endocrine and metabolic disease; Drug resistance: antineoplastic; Signal transduction; Sensory system; Endocrine system; Neurodegenerative disease; Metabolism of terpenoids and polyketides; Nucleotide metabolism; Substance dependence; Chemical structure transformation maps; Global and overview maps	61-19-8	HMDB0000045	BioDeepDB	2	pos	1.30497e+07	7.12623e+06	1.08575e+07	2.34976e+07	2.01551e+07	1.75652e+07	6.86248e+06	3.51029e+07	2.78699e+07	1.17348e+07	1.25983e+07	3.07041e+07	9.73657e+06	7.4097e+06	5.28026e+06	7.60159e+06	9.64523e+06	4.82752e+06	9.74307e+06	1.32838e+07	1.0295e+07	1.84459e+07	7.7196e+06	1.11179e+07	9.27807e+06	5.53254e+06	8.38316e+06	1.2409e+07	1.37888e+07	1.28705e+07	7.28687e+06	1.43872e+07
M397T595	beta-Sitosterol	397.378	595.3	414.386	1.42434	C29H50O	[M+H-H2O]+	Steroids and steroid derivatives	Stigmastanes and derivatives	C01753	Lipid metabolism; Chemical structure transformation maps; Global and overview maps	83-46-5	HMDB0000852	BioDeepDB	2	pos	1.66449e+07	1.63009e+07	1.20148e+07	1.67862e+07	1.68613e+07	1.94309e+07	1.87239e+07	1.75067e+07	3.05408e+07	2.13384e+07	2.05868e+07	2.4092e+07	1.57195e+07	1.35752e+07	2.07601e+07	1.46027e+07	2.4087e+07	2.32989e+07	2.51115e+07	2.12434e+07	2.56097e+07	3.88299e+07	2.68629e+07	3.08383e+07	2.49075e+07	3.10178e+07	2.71324e+07	1.64347e+07	2.97874e+07	2.42396e+07	2.07467e+07	3.34464e+07
M101T569	N-Nitroso-pyrrolidine	101.071	569.3	100.064	4.19505	C4H8N2O	[M+H]+	Pyrrolidines		C19285		930-55-2	HMDB0031642	MoNA	2	pos	1.33647e+07	1.14917e+07	1.00703e+07	1.33828e+07	5.45064e+06	5.66057e+06	6.17428e+06	6.75083e+06	1.21228e+07	5.95041e+06	1.01711e+07	7.82362e+06	3.04227e+06	3.03289e+06	2.8756e+06	2.58762e+06	1.49408e+07	1.70825e+07	1.83801e+07	1.35335e+07	1.47475e+07	4.69092e+06	1.61448e+07	1.5046e+07	1.36975e+07	1.37316e+07	2.57868e+06	1.92814e+06	2.98157e+06	1.46866e+07	1.43435e+07	4.21954e+06
M194T201	3,4-Methylenedioxyamphetamine	194.118	200.6	193.11	0.00899167	C11H15NO2	[M+H]+	Benzodioxoles		C07577		4764-17-4 / 42542-10-9	HMDB0041931	BioDeepDB	2	pos	4.70346e+06	895728	4.32381e+06	5.11395e+06	5.26153e+06	1.49466e+07	1.01507e+07	8.48906e+06	2.76644e+07	7.99291e+06	1.63852e+07	1.49981e+07	1.64805e+07	2.64139e+07	1.12186e+07	2.55942e+07	6.43763e+06	7.35017e+06	4.63296e+06	6.23286e+06	4.94056e+06	4.41024e+06	5.32902e+06	4.8509e+06	2.00432e+07	6.55625e+06	2.04928e+07	5.38245e+06	5.18325e+06	1.60964e+07	1.9897e+07	1.08061e+07
M150T58	Racemethionine	150.058	58.4	149.051	0.49586	C5H11NO2S	[M+H]+	Carboxylic acids and derivatives	Amino acids, peptides, and analogues	C01733		59-51-8	HMDB0033951	MoNA	2	pos	5.15134e+08	1.25165e+08	1.78585e+08	1.23836e+08	5.60703e+07	6.96025e+07	6.23649e+07	4.58774e+07	9.02326e+07	7.94068e+07	1.28221e+08	1.14021e+08	8.3714e+07	1.57578e+08	7.43921e+07	5.48581e+07	2.44925e+08	6.6022e+07	2.55576e+08	2.47925e+08	2.34342e+08	2.67447e+08	4.49211e+08	1.80746e+08	3.55388e+08	3.51509e+08	2.86087e+08	3.68845e+08	3.23832e+08	2.59042e+08	2.90805e+08	3.75559e+08
M132T164	L-Isoleucine	132.1	163.7	131.095	9.15905	C6H13NO2	[M+H]+	Carboxylic acids and derivatives	Amino acids, peptides, and analogues	C00407	Cancer: overview; Metabolism of other amino acids; Digestive system; Biosynthesis of other secondary metabolites; Infectious disease: bacterial; Translation; Amino acid metabolism; Chemical structure transformation maps; Global and overview maps	73-32-5	HMDB0000172	BioDeepDB	2	pos	1.52742e+07	4.63829e+06	1.74447e+07	2.36568e+07	1.31589e+07	2.46756e+07	1.64205e+07	2.05767e+07	1.51764e+07	4.48045e+06	3.53529e+07	1.982e+07	1.5179e+07	1.28775e+07	2.58915e+07	2.58501e+07	2.11558e+07	1.87408e+07	2.35784e+07	1.68899e+07	1.54357e+07	1.97417e+07	1.73884e+07	3.67463e+07	2.92563e+07	3.29252e+07	2.31369e+07	4.66096e+07	3.87765e+07	1.59699e+07	1.81922e+07	4.2758e+07
M133T45	Ornithine	133.097	45.5	132.09	1.68298	C5H12N2O2	[M+H]+	Carboxylic acids and derivatives	Amino acids, peptides, and analogues	C00077	Membrane transport; Metabolism of other amino acids; Biosynthesis of other secondary metabolites; Amino acid metabolism; Chemical structure transformation maps; Global and overview maps	3184-13-2/70-26-8	HMDB0000214	BioDeepDB	2	pos	8.77311e+06	3.49108e+07	4.07638e+07	3.6814e+07	2.88751e+07	2.80826e+07	6.39122e+06	3.10038e+07	3.48697e+07	3.3325e+07	3.25038e+07	8.81225e+06	6.27237e+06	6.02967e+06	6.62673e+06	3.51435e+07	6.52184e+07	7.97576e+07	5.79437e+07	1.64583e+07	1.34445e+07	1.35251e+07	6.61036e+07	6.78534e+07	9.008e+07	8.32121e+07	6.88103e+07	7.24599e+07	6.29843e+07	1.10271e+08	9.13413e+07	6.96136e+07
M195T242	Caffeine	195.088	241.8	194.08	0.123022	C8H10N4O2	[M+H]+	Imidazopyrimidines	Purines and purine derivatives	C07481	Chemical structure transformation maps; Biosynthesis of other secondary metabolites; Global and overview maps	58-08-2	HMDB0001847	BioDeepDB	2	pos	1.22812e+07	1.29038e+07	1.33876e+07	1.30857e+07	1.27206e+07	1.4037e+07	1.28752e+07	1.31626e+07	1.06069e+07	1.11252e+07	1.28107e+07	1.36497e+07	1.25442e+07	1.16228e+07	1.13607e+07	1.48913e+07	1.07153e+07	1.30995e+07	1.14691e+07	1.28136e+07	1.15067e+07	1.25691e+07	1.61822e+07	1.25987e+07	1.26264e+07	1.10909e+07	1.17655e+07	1.4663e+07	1.38253e+07	1.2677e+07	1.19367e+07	1.36403e+07
M102T587	Ethylmethylacetic acid	102.127	587.3	102.068	3.31091	C5H10O2	[M]+	Fatty Acyls	Fatty acids and conjugates	C18319	Digestive system	116-53-0	HMDB0002176	BioDeepDB	2	pos	1.91508e+07	1.76991e+07	1.79918e+07	1.62785e+07	1.40424e+07	1.35907e+07	1.27474e+07	1.26039e+07	1.87044e+07	1.24456e+07	1.34845e+07	1.38474e+07	1.28517e+07	1.13626e+07	1.09856e+07	1.23789e+07	1.86022e+07	1.90075e+07	1.76894e+07	1.78859e+07	1.80196e+07	1.60126e+07	1.76304e+07	1.85628e+07	1.8517e+07	1.82183e+07	1.73498e+07	1.67283e+07	1.57669e+07	1.93753e+07	1.72687e+07	1.65733e+07
M101T557	Gyromitrin	101.071	556.7	100.064	2.21626	C4H8N2O	[M+H]+	Organonitrogen compounds	Hydrazines and derivatives	C08305		16568-02-8	HMDB0033952	MoNA	2	pos	9.30953e+06	7.99226e+06	9.53619e+06	8.32418e+06	7.79048e+06	7.69679e+06	8.41155e+06	8.6962e+06	8.76395e+06	7.5041e+06	8.15557e+06	8.71565e+06	8.02487e+06	8.40597e+06	8.01038e+06	7.95485e+06	9.62277e+06	8.88119e+06	8.79134e+06	8.91073e+06	9.31598e+06	9.4963e+06	8.63588e+06	7.87251e+06	8.71902e+06	9.19598e+06	8.19554e+06	1.0753e+07	9.0738e+06	7.91327e+06	8.53264e+06	9.23563e+06
M187T54	3-Phosphoglyceric acid	187	53.8	185.993	0.0812512	C3H7O7P	[M+H]+	Organooxygen compounds	Carbohydrates and carbohydrate conjugates	C00597		820-11-1	HMDB0000807	MoNA	2	pos	1.52272e+06	3.77978e+06	7.10024e+06	1.17322e+07	1.83144e+07	1.78434e+06	1.74671e+07	9.74435e+06	5.26916e+06	1.15509e+07	8.08292e+06	6.49415e+06	1.07307e+07	1.24648e+07	2.21041e+07	6.57091e+06	2.33811e+07	2.23625e+07	1.72264e+07	2.02946e+07	2.57048e+07	1.03915e+07	1.88035e+07	3.57188e+07	6.53274e+06	1.44954e+07	1.28471e+07	6.98213e+06	2.37773e+07	1.22911e+06	1.53299e+07	1.15423e+07
M189T149	Glycylleucine	189.123	149.1	188.116	0.361521	C8H16N2O3	[M+H]+	Carboxylic acids and derivatives	Amino acids, peptides, and analogues	C02155		869-19-2	HMDB0000759	MoNA	2	pos	3.76274e+06	3.88605e+06	3.84312e+06	4.23695e+06	1.53552e+06	1.82004e+06	1.32209e+06	404253	4.52435e+06	3.43093e+06	2.99002e+06	3.16472e+06	2.32325e+06	3.75348e+06	2.83297e+06	3.9666e+06	6.00685e+06	6.62753e+06	6.5257e+06	6.33287e+06	5.22192e+06	4.83694e+06	6.10484e+06	5.34569e+06	5.56432e+06	6.45905e+06	5.0249e+06	5.5687e+06	5.14989e+06	6.58115e+06	6.46007e+06	5.2733e+06
M276T72	N-Acetylmuramate	276.108	71.8	293.111	17.5076	C11H19NO8	[M+H-H2O]+	Organooxygen compounds	Carbohydrates and carbohydrate conjugates	C02713	Carbohydrate metabolism; Membrane transport; Global and overview maps	61633-75-8/10597-89-4	HMDB0060493	MoNA	2	pos	2.42099e+07	2.02569e+07	2.54174e+07	2.66859e+07	9.27827e+06	8.68475e+06	8.99813e+06	8.63433e+06	2.21946e+07	1.78713e+07	2.37726e+07	1.35622e+07	2.49745e+07	2.34478e+07	8.22019e+06	9.49248e+06	1.33609e+07	1.37022e+07	2.39006e+07	2.05934e+07	9.23949e+06	2.11812e+07	9.25026e+06	2.30084e+07	2.34827e+07	1.12593e+06	7.6448e+06	9.03785e+06	1.25765e+07	7.95353e+06	3.16852e+07	2.36281e+07
M296T164	Sumatriptan	296.135	164.5	295.135	12.0616	C14H21N3O2S	[M+H]+	Indoles and derivatives	Tryptamines and derivatives	C07319		103628-46-2	HMDB0005037	BioDeepDB	2	pos	1.31359e+07	1.24844e+07	9.95938e+06	1.13242e+07	1.03137e+07	9.54606e+06	9.45088e+06	1.03688e+07	3.06354e+07	8.70273e+06	1.3184e+07	1.95562e+07	1.11551e+07	9.40944e+06	9.49349e+06	1.22349e+07	2.22088e+07	1.6074e+07	1.65158e+07	1.79703e+07	1.30642e+07	2.30208e+07	1.64199e+07	2.10457e+07	2.16334e+07	1.59845e+07	2.5461e+07	1.32217e+07	1.82512e+07	2.01523e+07	2.03192e+07	1.46626e+07
M464T72	Adenylsuccinic acid	464.083	71.6	463.074	4.48405	C14H18N5O11P	[M+H]+	Purine nucleotides	Purine ribonucleotides	C03794	Amino acid metabolism; Global and overview maps; Nucleotide metabolism	19046-78-7	HMDB0000536	MoNA	2	pos	2.43809e+06	1.35284e+06	1.80911e+06	1.51596e+06	4.30848e+06	3.62848e+06	4.5186e+06	2.63538e+06	5.00133e+06	5.25306e+06	2.289e+06	3.08778e+06	2.81392e+06	2.42642e+06	3.4055e+06	5.35772e+06	5.13376e+06	5.12929e+06	4.79619e+06	1.69425e+06	3.91481e+06	5.77893e+06	5.04825e+06	3.48652e+06	3.20444e+06	4.50107e+06	5.07928e+06	5.26747e+06	2.47786e+06	6.83133e+06	2.18608e+06	2.0459e+06
M115T45	L-Prolinamide	115.087	45.5	114.079	0.208539	C5H10N2O	[M+H]+			C19781		7531-52-4		mzCloud	2	pos	9.43701e+06	1.08748e+07	1.07022e+07	1.00648e+07	2.0453e+07	1.74448e+07	1.88805e+07	1.99513e+07	1.40822e+07	1.32944e+07	1.1424e+07	1.26472e+07	1.22133e+07	1.18936e+07	1.86703e+07	1.86954e+07	9.89044e+06	1.08341e+07	8.41809e+06	1.04393e+07	1.02569e+07	9.93207e+06	1.05537e+07	1.11119e+07	5.3573e+06	5.94435e+06	6.12999e+06	6.60605e+06	7.20897e+06	6.38639e+06	7.46953e+06	9.11444e+06
M123T72	4-Hydroxybenzaldehyde	123.044	71.6	122.037	2.6332	C7H6O2	[M+H]+	Organooxygen compounds	Carbonyl compounds	C00633	Chemical structure transformation maps; Xenobiotics biodegradation and metabolism; Global and overview maps	123-08-0	HMDB0011718	mzCloud	2	pos	5.30844e+07	7.18017e+07	6.80004e+07	6.79043e+07	9.2865e+06	7.31914e+06	1.01092e+07	1.03795e+07	1.80803e+07	1.67835e+07	8.57413e+06	8.7681e+06	3.141e+06	3.90502e+06	3.29125e+06	6.18016e+06	4.18839e+06	3.89015e+06	7.92023e+06	1.04658e+07	5.53354e+06	8.36721e+06	9.35986e+06	5.97494e+06	9.67886e+06	1.07852e+07	1.24035e+07	7.78703e+06	9.85062e+06	7.56401e+06	7.00511e+06	9.06578e+06
M127T35	Triacetate lactone	127.039	35.2	126.032	0.976077	C6H6O3	[M+H]+	Endogenous Metabolites		C02752		675-10-5		mzCloud	2	pos	1.15332e+08	9.53717e+07	9.25181e+07	9.6611e+07	9.13593e+07	9.24727e+07	9.65975e+07	9.52038e+07	9.54451e+07	1.07207e+08	9.36624e+07	1.98283e+08	1.93687e+08	1.08749e+08	1.02751e+08	9.7092e+07	1.50547e+07	9.63751e+07	1.18907e+08	1.33771e+08	9.94399e+07	9.8437e+07	1.1415e+08	9.58182e+07	1.06364e+08	9.58154e+07	1.03588e+08	2.24183e+07	1.19115e+08	1.67266e+07	1.25328e+08	1.09556e+08
M165T72	2-Hydroxycinnamic acid	165.055	71.5	164.047	0.0106137	C9H8O3	[M+H]+	Cinnamic acids and derivatives	Hydroxycinnamic acids and derivatives	C01772	Amino acid metabolism; Biosynthesis of other secondary metabolites; Global and overview maps	583-17-5 / 614-60-8	HMDB0002641	BioDeepDB	2	pos	1.60202e+08	1.68135e+08	1.87684e+08	1.79575e+08	1.31939e+09	1.36002e+08	1.10516e+08	1.90383e+08	2.06042e+08	2.08817e+08	1.82092e+08	1.99984e+08	2.74002e+08	1.57931e+08	1.45904e+08	9.33755e+08	1.58256e+08	1.57247e+08	1.19988e+08	1.31123e+08	1.23447e+08	1.18783e+08	2.1055e+08	1.23525e+09	9.85012e+07	1.5989e+08	2.10382e+08	2.18647e+08	2.06609e+08	2.03602e+08	2.14843e+08	2.07377e+08
M100T113	2-Pyrrolidinone	100.076	113.1	99.0684	0.239818	C5H9NO	[M+H]+	Pyrrolidines	Pyrrolidones	C11118		616-45-5 / 872-50-4	HMDB0002039	BioDeepDB	2	pos	7.74008e+06	1.68781e+06	7.78966e+06	6.26885e+06	1.25493e+07	1.10753e+07	1.01288e+07	1.07016e+07	8.7955e+06	9.82879e+06	1.02774e+07	1.12643e+07	9.27637e+06	9.2111e+06	1.01095e+07	1.05161e+07	8.55692e+06	1.12876e+07	9.47547e+06	9.84549e+06	1.23344e+07	8.86443e+06	1.13661e+07	1.22232e+07	9.88162e+06	1.00136e+07	8.24552e+06	8.33034e+06	7.17951e+06	1.17666e+07	9.91597e+06	8.79679e+06
M102T323	(S)-Methylmalonic acid semialdehyde	102.033	323	102.032	10.8664	C4H6O3	[M]+	Organooxygen compounds	Carbonyl compounds	C06002	Carbohydrate metabolism; Amino acid metabolism; Xenobiotics biodegradation and metabolism; Global and overview maps	99043-16-0	HMDB0002217	BioDeepDB	2	pos	1.4221e+07	1.16442e+07	1.02112e+07	1.36976e+07	1.0548e+07	1.3288e+07	1.94536e+07	1.30381e+07	1.43602e+07	1.06476e+07	1.12479e+07	1.08429e+07	1.38929e+07	1.25226e+07	1.02236e+07	1.42893e+07	1.15634e+07	1.15481e+07	1.07925e+07	1.29389e+07	1.15047e+07	9.94652e+06	1.00115e+07	1.42735e+07	1.43659e+07	1.37711e+07	9.83096e+06	9.81254e+06	1.9462e+07	1.91443e+07	1.01367e+07	1.13783e+07
M104T58	2-Hydroxybutyric acid	104.053	58.4	104.047	3.73711	C4H8O3	[M]+	Hydroxy acids and derivatives	Alpha hydroxy acids and derivatives	C05984	Carbohydrate metabolism	600-15-7 / 3347-90-8	HMDB0000008	BioDeepDB	2	pos	1.90693e+07	3.92825e+07	1.09166e+07	9.80453e+06	3.03422e+07	9.10814e+06	6.98106e+06	6.79718e+07	3.17401e+07	2.43572e+07	4.4877e+06	6.97632e+06	3.23484e+07	3.91384e+06	2.30933e+07	3.39641e+07	8.07126e+06	8.76282e+06	8.54725e+06	2.73575e+07	5.91562e+07	6.65065e+06	3.49756e+07	6.77453e+06	6.7697e+06	6.52143e+06	6.05535e+06	6.20057e+06	3.27263e+07	5.82008e+06	2.22065e+07	5.80899e+06
M115T105	Dihydrouracil	115.039	104.8	114.043	1.47177	C4H6N2O2	[M+H]+	Diazines	Pyrimidines and pyrimidine derivatives	C00429	Metabolism of cofactors and vitamins; Metabolism of other amino acids; Global and overview maps; Nucleotide metabolism	504-07-4	HMDB0000076	BioDeepDB	2	pos	1.43605e+07	1.85728e+07	1.53316e+07	1.55621e+07	6.02109e+06	6.09814e+06	5.59053e+06	6.1606e+06	9.39507e+06	8.29382e+06	6.92021e+06	8.14693e+06	3.11406e+06	2.91642e+06	2.83015e+06	3.81522e+06	6.3264e+06	6.72966e+06	7.11451e+06	7.62348e+06	6.04075e+06	6.193e+06	6.95408e+06	5.16986e+06	6.35564e+06	5.23546e+06	5.48788e+06	5.22958e+06	4.77938e+06	5.92605e+06	4.41519e+06	4.28185e+06
M119T72	2-Methylserine	119.049	71.5	119.058	0.197133	C4H9NO3	[M]+			C02115		5424-29-3		BioDeepDB	2	pos	7.80811e+06	1.37141e+07	8.89944e+06	7.73782e+06	1.06074e+07	1.06672e+07	1.0014e+07	1.07165e+07	7.79316e+06	8.97781e+06	9.79374e+06	1.08056e+07	1.09902e+07	1.05114e+07	1.06515e+07	8.73551e+06	9.03824e+06	1.2294e+07	8.36014e+06	1.20496e+07	8.87064e+06	1.06513e+07	2.13572e+07	1.03621e+07	8.26319e+06	1.03884e+07	1.01804e+07	1.01063e+07	1.24097e+07	1.11816e+07	1.03892e+07	9.63426e+06
M119T52	L-2,4-diaminobutyric acid	119.09	51.9	118.074	0.435304	C4H10N2O2	[M+H]+	Carboxylic acids and derivatives	Amino acids, peptides, and analogues	C03283	Amino acid metabolism; Global and overview maps	1758-80-1	HMDB0006284	BioDeepDB	2	pos	1.38201e+08	1.04075e+08	1.18743e+08	1.05575e+08	1.00771e+08	1.0663e+08	7.98343e+07	9.75421e+07	1.09312e+08	1.12685e+08	1.05382e+08	1.07416e+08	7.51982e+07	8.2785e+07	8.41339e+07	1.0704e+08	1.8261e+08	2.55799e+08	1.49627e+08	2.0486e+08	1.7545e+08	1.23206e+08	1.60851e+08	1.8851e+08	2.27976e+08	1.62658e+08	1.41529e+08	1.35039e+08	1.23577e+08	2.8899e+08	2.64478e+08	1.44222e+08
M132T418_2	D-allo-Isoleucine	132.101	417.8	131.095	10.257	C6H13NO2	[M+H]+			C21092		1509-35-9		BioDeepDB	2	pos	5.59436e+07	4.63945e+06	6.09445e+07	2.39789e+07	2.58388e+07	1.20323e+08	1.62959e+08	6.77177e+07	8.13326e+07	5.73213e+07	6.23138e+07	6.53611e+07	1.3036e+08	4.61421e+06	6.20112e+07	5.92023e+07	1.50633e+08	1.34075e+08	2.20721e+07	1.11744e+08	9.94071e+07	3.54503e+07	2.01764e+08	1.50341e+08	6.53018e+07	1.44728e+08	1.21051e+08	1.834e+07	1.23948e+07	8.8797e+07	2.69674e+07	1.05257e+08
M132T474	N-Carbamoylputrescine	132.101	474.3	131.106	10.74	C5H13N3O	[M+H]+	Carboximidic acids and derivatives	Carboximidic acids	C00436	Amino acid metabolism; Global and overview maps	6851-51-0	HMDB0033458	BioDeepDB	2	pos	9.18649e+06	6.82523e+06	7.92013e+06	2.45852e+06	1.17236e+07	8.76104e+06	1.27363e+07	6.84819e+06	2.47823e+06	2.46469e+06	2.42273e+06	2.41767e+06	7.72718e+06	3.59135e+06	2.43338e+06	1.25892e+07	6.8796e+06	9.81225e+06	1.78994e+07	9.74499e+06	2.58485e+06	2.55189e+06	1.8253e+06	1.03066e+07	5.28552e+06	2.57154e+06	1.07832e+06	1.14657e+07	1.75711e+07	1.55295e+07	6.53135e+06	9.54776e+06
M132T442	Beta-Leucine	132.101	442.1	131.095	10.35	C6H13NO2	[M+H]+	Carboxylic acids and derivatives	Amino acids, peptides, and analogues	C02486		5699-54-7	HMDB0003640	BioDeepDB	2	pos	6.37495e+07	2.06791e+08	2.77899e+07	1.73994e+07	6.88433e+07	1.47604e+07	4.46707e+07	2.03032e+07	5.64301e+07	1.96619e+08	1.57051e+07	1.86587e+07	1.00424e+08	5.74074e+07	1.9504e+07	8.36419e+07	3.8809e+07	7.77184e+07	2.06874e+07	7.47423e+07	7.35547e+07	2.02659e+07	8.69229e+07	1.98933e+07	1.97065e+07	2.08115e+07	2.10586e+07	1.97024e+07	1.9851e+07	8.44756e+07	1.04176e+08	2.07044e+07
M133T71	5,6-Dihydro-5-fluorouracil	133.032	71.3	132.034	0.476235	C4H5FN2O2	[M+H]+	Diazines	Pyrimidines and pyrimidine derivatives	C16630	Xenobiotics biodegradation and metabolism	696-06-0	HMDB0060402	BioDeepDB	2	pos	5.92488e+07	7.00321e+07	1.29904e+08	7.16901e+07	1.05787e+08	1.64118e+08	1.79943e+08	1.48332e+08	1.2845e+08	1.16293e+08	9.31579e+07	1.21991e+08	1.90032e+08	6.01772e+07	2.14155e+08	1.12947e+08	1.32258e+08	9.03348e+07	1.16493e+08	1.26591e+08	1.13231e+08	1.30644e+08	1.02349e+08	8.80291e+07	1.47214e+08	9.11696e+07	1.13185e+08	1.86166e+08	1.40147e+08	1.05031e+08	8.53744e+07	1.47876e+08
M133T84	6-Hydroxyhexanoic acid	133.086	83.7	132.079	1.68312	C6H12O3	[M+H]+	Hydroxy acids and derivatives	Medium-chain hydroxy acids and derivatives	C06103	Xenobiotics biodegradation and metabolism; Global and overview maps	1191-25-9	HMDB0012843	BioDeepDB	2	pos	6.0153e+06	7.40671e+06	6.1653e+06	6.54358e+06	2.32889e+06	2.42431e+06	2.39086e+06	2.55074e+06	3.98897e+06	3.35641e+06	3.18524e+06	3.38892e+06	1.20798e+06	1.17855e+06	1.1695e+06	1.49709e+06	2.66467e+06	2.70602e+06	2.91317e+06	3.22773e+06	2.50619e+06	2.36676e+06	2.84625e+06	2.15299e+06	2.63933e+06	2.34732e+06	2.21587e+06	1.97892e+06	1.75005e+06	2.25359e+06	1.88015e+06	1.87189e+06
M134T54	Isochavicol	134.081	54.1	134.073	0.122543	C9H10O	[M]+			C20464	Biosynthesis of other secondary metabolites	20649-39-2 539-12-8		BioDeepDB	2	pos	2.63449e+06	5.81459e+06	5.60981e+06	6.02633e+06	8.88911e+06	8.33952e+06	2.09685e+06	2.12041e+06	7.77711e+06	1.96692e+06	2.32294e+06	5.73879e+06	2.19546e+06	2.44017e+06	7.74455e+06	8.77802e+06	3.45907e+06	3.52332e+06	3.7347e+06	3.66936e+06	3.68383e+06	3.35557e+06	3.90745e+06	2.77944e+06	5.02386e+06	4.45701e+06	4.93743e+06	4.86616e+06	5.0011e+06	4.50004e+06	4.14168e+06	3.61671e+06
M135T412	Chavicol	135.081	412.1	134.073	0.00414035	C9H10O	[M+H]+	Phenols	1-hydroxy-2-unsubstituted benzenoids	C16930	Biosynthesis of other secondary metabolites	501-92-8	HMDB0034107	BioDeepDB	2	pos	2.59556e+06	2.20608e+06	2.98094e+06	2.31525e+06	3.04868e+06	3.16068e+06	2.85467e+06	3.29259e+06	2.83825e+06	3.226e+06	2.53909e+06	3.77965e+06	3.08092e+06	3.02461e+06	2.81121e+06	3.57135e+06	2.67767e+06	3.54864e+06	2.9793e+06	3.60504e+06	3.90786e+06	3.58337e+06	3.86148e+06	4.91541e+06	2.9602e+06	4.29033e+06	2.79106e+06	2.69329e+06	2.42614e+06	3.79186e+06	2.43844e+06	1.55554e+06
M137T88	Phenelzine	137.108	87.8	136.1	1.12523	C8H12N2	[M+H]+	Benzene and substituted derivatives		C07430		51-71-8	HMDB0014918	BioDeepDB	2	pos	1.80976e+06	1.0968e+06	3.23698e+06	1.14007e+06	4.89281e+06	2.20528e+06	3.96801e+06	5.52212e+06	2.34679e+06	4.85364e+06	5.36805e+06	7.80564e+06	2.37195e+06	1.37188e+06	3.26111e+06	2.82217e+06	3.68947e+06	7.3545e+06	1.2788e+06	7.82216e+06	9.05547e+06	9.87847e+06	8.20473e+06	1.08279e+07	1.79087e+06	3.32018e+06	2.11818e+06	2.07149e+06	3.56249e+06	1.58085e+06	1.8513e+06	2.27552e+06
M140T92	Acetylphosphate	139.982	91.7	139.988	0.0154351	C2H5O5P	[M]+	Organic phosphoric acids and derivatives	Phosphate esters	C00227	Carbohydrate metabolism; Energy metabolism; Metabolism of other amino acids; Global and overview maps	590-54-5	HMDB0001494	BioDeepDB	2	pos	3.79878e+07	4.32367e+07	4.10746e+07	4.07816e+07	4.85955e+07	4.69421e+07	5.1828e+07	4.6873e+07	3.85783e+07	3.86495e+07	4.2492e+07	3.96422e+07	4.29948e+07	4.25729e+07	4.22092e+07	4.31258e+07	3.56256e+07	2.38068e+07	2.78898e+07	3.5466e+07	2.31403e+07	3.37373e+07	3.12022e+07	3.12217e+07	2.95857e+07	2.71873e+07	1.99051e+07	1.89057e+07	9.22585e+06	2.70151e+07	2.34547e+07	3.12902e+07
M145T202	4-Oxoglutaramate	145.048	202.4	145.037	7.28628	C5H7NO4	[M]+			C05572	Amino acid metabolism			BioDeepDB	2	pos	1.24582e+07	9.01562e+06	1.85671e+07	2.2006e+07	1.03002e+07	1.41405e+07	1.63881e+07	1.9155e+07	9.26836e+06	5.22041e+06	1.72396e+07	2.66828e+07	1.44754e+07	3.6731e+06	7.7899e+06	7.57477e+06	3.60326e+06	8.83697e+06	1.1536e+07	3.70852e+06	2.00515e+07	1.34049e+07	8.87707e+06	8.7997e+06	1.2696e+07	1.49683e+07	1.12353e+07	1.49042e+07	3.2905e+06	9.32991e+06	1.07457e+07	8.98002e+06
M146T202	2-Dehydropantoate	146.059	202	146.058	5.19719	C6H10O4	[M]+			C00966	Metabolism of cofactors and vitamins; Global and overview maps	470-30-4		BioDeepDB	2	pos	7.83501e+06	6.3571e+06	8.64078e+06	7.83306e+06	1.99769e+07	1.44329e+07	1.63446e+07	1.77844e+07	1.49071e+07	9.86704e+06	8.84737e+06	1.09485e+07	1.22514e+07	1.02406e+07	1.34682e+07	1.63493e+07	6.21968e+06	8.53388e+06	7.67383e+06	5.4626e+06	5.47021e+06	6.89744e+06	7.65197e+06	6.36664e+06	9.13465e+06	9.7475e+06	1.13205e+07	1.10724e+07	1.22928e+07	8.76033e+06	9.33366e+06	1.12447e+07
M146T194	Acetylcholine	146.118	194.3	146.118	0.00350878	C7H16NO2	[M+H]+	Organonitrogen compounds	Quaternary ammonium salts	C01996	Nervous system; Signal transduction; Sensory system; Endocrine system; Digestive system; Lipid metabolism; Neurodegenerative disease; Signaling molecules and interaction; Substance dependence; Cell motility	51-84-3	HMDB0000895	BioDeepDB	2	pos	2.2889e+06	839480	4.43179e+06	5.92546e+06	2.76373e+06	1.60811e+06	1.5393e+06	7.26118e+06	1.15954e+06	5.83929e+06	5.58068e+06	5.33365e+06	6.21859e+06	8.85057e+06	7.41958e+06	2.1219e+06	1.11503e+07	2.70464e+06	1.6957e+06	1.05377e+07	5.15669e+06	1.76551e+06	1.62286e+06	4.38546e+06	5.39714e+06	1.2271e+06	1.83782e+06	4.98301e+06	4.38491e+06	4.40111e+06	1.0742e+06	7.89146e+06
M147T72_1	L-Glutamic acid	147.044	71.6	147.053	1.95071	C5H9NO4	[M]+	Carboxylic acids and derivatives	Amino acids, peptides, and analogues	C00025	Neurodegenerative disease; Biosynthesis of other secondary metabolites; Substance dependence; Cellular community - eukaryotes; Energy metabolism; Metabolism of other amino acids; Excretory system; Carbohydrate metabolism; Cancer: overview; Membrane transport; Cell growth and death; Signal transduction; Nervous system; Digestive system; Environmental adaptation; Amino acid metabolism; Chemical str…	6893-26-1	HMDB0003339	BioDeepDB	2	pos	8.44118e+06	1.32158e+07	1.50638e+07	1.42484e+07	1.14071e+07	2.17438e+06	1.18477e+07	1.21358e+07	1.33989e+07	2.90693e+06	1.37892e+07	1.48666e+07	2.38925e+06	9.56362e+06	1.1177e+07	1.20051e+07	2.4638e+07	3.63878e+07	2.21711e+07	2.54286e+07	2.64366e+07	2.02977e+07	2.56737e+07	2.50088e+07	2.81564e+07	2.20162e+07	2.13025e+07	2.12441e+07	1.79534e+07	2.95183e+07	6.06973e+06	2.1709e+07
M148T57	(S)-2-Methylmalate	148.043	56.7	148.037	0.55526	C5H8O5	[M]+			C02614	Carbohydrate metabolism; Global and overview maps	6236-09-5		BioDeepDB	2	pos	8.67021e+06	5.07874e+06	1.10154e+07	1.23117e+07	2.89555e+06	1.1087e+07	6.65948e+06	9.3066e+06	9.92922e+06	6.91828e+06	8.72435e+06	2.9016e+06	1.70255e+07	6.37745e+06	4.40145e+07	1.27533e+07	2.05097e+07	6.88187e+06	8.52901e+06	5.60088e+06	7.29538e+06	8.55677e+06	2.89277e+07	1.57687e+07	2.20759e+06	1.42638e+06	1.77755e+07	5.22655e+06	4.20192e+06	2.89784e+07	3.25211e+06	4.51189e+06
M149T448	2-Oxo-4-methylthiobutanoic acid	149.024	448.3	148.019	0.0153623	C5H8O3S	[M+H]+	Fatty Acyls	Fatty acids and conjugates	C01180	Chemical structure transformation maps; Amino acid metabolism; Biosynthesis of other secondary metabolites; Global and overview maps	583-92-6	HMDB0001553	BioDeepDB	2	pos	3.19224e+06	2.79536e+06	3.19062e+06	2.71329e+06	2.73975e+06	3.11428e+06	2.95587e+06	2.94411e+06	3.026e+06	2.78486e+06	2.90221e+06	3.1657e+06	2.90658e+06	2.91433e+06	3.19388e+06	2.93065e+06	2.90126e+06	3.0715e+06	2.81018e+06	2.99593e+06	2.7188e+06	2.80264e+06	2.97707e+06	2.88233e+06	2.99709e+06	2.89522e+06	3.1864e+06	2.96643e+06	3.26022e+06	3.02597e+06	3.09466e+06	3.22882e+06
M162T87	L-Rhamnono-1,4-lactone	162.058	86.8	162.053	0.395004	C6H10O5	[M]+			C02991	Carbohydrate metabolism; Global and overview maps			BioDeepDB	2	pos	2.39248e+07	2.13891e+07	3.42946e+07	3.25563e+07	3.76227e+07	2.65549e+07	3.17596e+07	2.63353e+07	3.52658e+07	2.90407e+07	2.45358e+07	3.27937e+07	2.21286e+07	2.46331e+07	2.44188e+07	2.65077e+07	1.48218e+07	1.31853e+07	1.62592e+07	2.01767e+07	1.4957e+07	1.81975e+07	1.90879e+07	1.60342e+07	1.57907e+07	2.83152e+07	3.07726e+07	1.82361e+07	2.64174e+07	2.22929e+07	1.87059e+07	2.51767e+07
M163T87	4-Hydroxy-2-oxoglutaric acid	163.042	87.3	162.016	21.7827	C5H6O6	[M+H]+	Keto acids and derivatives	Gamma-keto acids and derivatives	C01127	Carbohydrate metabolism; Global and overview maps	1187-99-1	HMDB0002070	BioDeepDB	2	pos	8.03433e+06	7.44091e+06	1.02109e+07	7.26258e+06	7.8429e+06	8.37991e+06	8.16908e+06	9.22149e+06	1.11098e+07	1.12747e+07	9.99473e+06	1.00111e+07	1.2557e+07	8.45639e+06	8.92048e+06	1.16584e+07	7.07512e+06	7.10396e+06	5.99516e+06	6.39039e+06	6.25707e+06	6.27857e+06	6.45416e+06	8.07219e+06	5.07425e+06	6.68901e+06	4.32862e+06	4.84965e+06	4.04525e+06	4.56223e+06	4.46634e+06	4.64454e+06
M164T105	S-Methyl-L-methionine	164.074	105.5	164.075	0.588202	C6H14NO2S	[M]+			C03172		4727-40-6		BioDeepDB	2	pos	3.84922e+06	3.34033e+06	3.70632e+06	5.47195e+06	6.51513e+06	4.65031e+06	5.07841e+06	5.73422e+06	4.74871e+06	5.53331e+06	5.38063e+06	5.7978e+06	5.58114e+06	4.39818e+06	6.36563e+06	5.81491e+06	5.79885e+06	7.6425e+06	5.73771e+06	6.34597e+06	6.62894e+06	6.35248e+06	7.05626e+06	7.13763e+06	7.20096e+06	5.69499e+06	4.98851e+06	4.38677e+06	3.29555e+06	5.77674e+06	4.29758e+06	3.86077e+06
M168T241	Isopyridoxal	168.066	241.4	167.058	0.913938	C8H9NO3	[M+H]+	Pyridines and derivatives	Pyridine carboxaldehydes	C06051	Metabolism of cofactors and vitamins	6560-46-9 / 66-72-8	HMDB0004290	BioDeepDB	2	pos	6.1545e+06	5.41833e+06	5.88598e+06	5.62305e+06	2.29461e+06	2.72282e+06	2.66379e+06	1.68426e+06	4.28437e+06	3.9038e+06	2.78284e+06	2.20331e+06	2.99436e+06	2.85013e+06	2.75209e+06	3.14506e+06	2.507e+06	772035	3.83212e+06	838276	2.94131e+06	882058	3.43888e+06	3.50562e+06	2.39316e+06	680357	2.63124e+06	1.83095e+06	609395	2.86548e+06	2.21836e+06	2.33494e+06
M168T111	D-synephrine	168.093	111.4	167.095	0.114305	C9H13NO2	[M+H]+	Benzene and substituted derivatives	Phenols	C01869		614-35-7	HMDB0062811	BioDeepDB	2	pos	8.60049e+06	9.23793e+06	7.90186e+06	9.55064e+06	6.54932e+06	6.52077e+06	6.73923e+06	5.93061e+06	7.16448e+06	6.93134e+06	7.59817e+06	7.61897e+06	8.17522e+06	7.51403e+06	6.91115e+06	6.84783e+06	7.47061e+06	6.01796e+06	7.91419e+06	7.58814e+06	7.02783e+06	8.05638e+06	7.00579e+06	6.61444e+06	8.90993e+06	8.98763e+06	1.00479e+07	9.71236e+06	1.06528e+07	9.07548e+06	1.01355e+07	1.08335e+07
M169T102	Pyridoxamine	169.097	102.1	168.09	1.32468	C8H12N2O2	[M+H]+	Pyridines and derivatives	Pyridoxamines	C00534	Metabolism of cofactors and vitamins; Global and overview maps; Digestive system	85-87-0	HMDB0001431	BioDeepDB	2	pos	4.6067e+06	4.56569e+06	4.59658e+06	4.64079e+06	7.13522e+06	6.5266e+06	6.48661e+06	6.61647e+06	5.64107e+06	5.18453e+06	4.78839e+06	5.18234e+06	5.05396e+06	4.86632e+06	6.28045e+06	7.12247e+06	3.87975e+06	4.92797e+06	4.1229e+06	4.64709e+06	4.6256e+06	4.36292e+06	4.46308e+06	4.56043e+06	1.07048e+06	1.12466e+06	1.45857e+06	1.31e+06	1.12386e+06	1.2369e+06	1.46597e+06	1.36406e+06
M170T328	Selenocysteine	169.977	328.3	168.964	2.97411	C3H7NO2Se	[M+H]+	Carboxylic acids and derivatives	Amino acids, peptides, and analogues	C05688	Metabolism of other amino acids; Global and overview maps	3614-08-2 / 10236-58-5	HMDB0003288	BioDeepDB	2	pos	1.21727e+06	1.20281e+06	6.04735e+06	5.25911e+06	2.85348e+06	3.99721e+06	1.09319e+06	3.8797e+06	1.10531e+06	3.08936e+06	1.25664e+06	1.37061e+06	2.82159e+06	3.27801e+06	3.69298e+06	4.40734e+06	1.92095e+06	1.63936e+06	7.42895e+06	1.54053e+06	3.19156e+06	3.70833e+06	3.42701e+06	3.42053e+06	6.43262e+06	9.36018e+06	1.38182e+06	1.03273e+06	969489	793037	1.24746e+06	745592
M170T366	(R)-2-O-Sulfolactate	169.977	365.6	169.988	1.26076	C3H6O6S	[M]+			C17205				BioDeepDB	2	pos	2.17391e+06	3.70945e+06	1.57222e+06	3.18848e+06	1.02423e+06	1.81516e+06	1.17759e+06	1.95218e+06	2.47728e+06	3.60606e+06	3.66057e+06	2.67144e+06	5.90084e+06	1.17175e+06	217487	1.02766e+06	9.00958e+06	3.12734e+06	5.91507e+06	8.24185e+06	5.38168e+06	3.70279e+06	3.22923e+06	1.77483e+06	1.09611e+06	3.36249e+06	1.66095e+06	1.52361e+06	2.403e+06	827148	808369	1.81534e+06
M170T685	Diphenylamine	170.095	684.9	169.089	7.5529	C12H11N	[M+H]+	Benzene and substituted derivatives	Anilines	C11016		122-39-4	HMDB0032562	BioDeepDB	2	pos	5.3234e+07	5.75697e+07	4.40793e+07	5.41024e+07	3.70866e+06	1.86625e+07	1.66165e+07	1.11394e+07	3.43531e+07	2.31272e+07	2.43655e+07	1.9586e+07	1.15869e+07	1.53934e+07	1.04115e+07	3.57241e+06	1.65461e+07	3.03974e+07	1.92704e+07	2.11464e+07	1.66257e+07	1.62015e+06	1.82973e+07	3.28592e+06	2.15007e+07	1.9108e+07	1.23133e+07	1.15227e+07	6.54846e+06	6.22725e+07	5.40003e+07	1.20514e+07
M170T275	8-Amino-7-oxononanoate	170.118	274.7	187.121	26.6521	C9H17NO3	[M+H-H2O]+			C01092	Metabolism of cofactors and vitamins; Global and overview maps	4707-58-8		BioDeepDB	2	pos	1.33171e+07	1.08552e+07	1.51957e+07	1.35223e+07	1.18764e+07	1.2746e+07	1.30506e+07	1.68944e+07	1.03956e+07	1.40236e+07	3.41939e+06	8.37123e+06	1.11848e+06	1.13835e+07	1.56749e+07	1.02313e+07	8.74833e+06	1.92963e+06	1.82908e+06	7.75878e+06	6.25559e+06	8.84874e+06	5.93743e+06	1.74217e+06	7.21747e+06	9.95661e+06	8.28503e+06	9.02514e+06	1.08875e+07	2.10552e+06	8.80268e+06	9.76445e+06
M171T293	Limonene-1,2-diol	171.151	293.2	170.131	10.8366	C10H18O2	[M+H]+			C07276	Metabolism of terpenoids and polyketides	1946-00-5		BioDeepDB	2	pos	4.44002e+06	1.63255e+06	6.25441e+06	1.76701e+06	5.88164e+06	3.94438e+06	3.44812e+06	6.90081e+06	3.55665e+06	4.28011e+06	3.81094e+06	579624	5.46919e+06	1.69078e+06	4.81435e+06	3.6076e+06	3.135e+06	5.05579e+06	2.24199e+06	3.97836e+06	4.57818e+06	3.97379e+06	5.81938e+06	4.27993e+06	2.33031e+06	4.03735e+06	5.40588e+06	2.062e+06	1.81084e+06	2.59097e+06	2.02018e+06	2.00582e+06
M171T465	7,8-Diaminononanoate	171.148	464.9	188.153	14.8059	C9H20N2O2	[M+H-H2O]+			C01037	Metabolism of cofactors and vitamins; Global and overview maps	21738-21-6		BioDeepDB	2	pos	1.95437e+06	783772	734053	2.33659e+06	1.64177e+06	1.26258e+06	6.34464e+06	956670	996114	1.78798e+06	1.49173e+06	771098	874596	1.15342e+06	2.82075e+06	2.40824e+06	945792	1.05072e+06	1.0647e+06	3.27762e+06	260282	964095	3.48175e+06	1.00686e+06	1.12942e+06	4.02176e+06	2.76351e+06	3.18035e+06	3.19128e+06	2.89898e+06	2.5823e+06	1.42759e+06
M172T566	Gabapentin	172.133	566.4	171.126	0.0445353	C9H17NO2	[M+H]+			C07018		60142-96-3		BioDeepDB	2	pos	5.3759e+06	7.4063e+06	1.94288e+07	7.21821e+06	2.23003e+06	2.21169e+07	2.28351e+07	2.18569e+07	2.1423e+07	2.25964e+07	2.27043e+07	2.27955e+07	2.2921e+07	2.16106e+07	2.37092e+07	2.50502e+07	2.43256e+07	2.41809e+07	2.67923e+07	3.65666e+06	2.40799e+07	2.73458e+06	4.47745e+06	4.5538e+06	7.12635e+06	7.17878e+06	6.20882e+06	5.43648e+06	7.6961e+06	6.72296e+06	7.42231e+06	5.95091e+06
M173T84	2-Oxoarginine	173.078	83.9	173.08	0.109148	C6H11N3O3	[M]+	Keto acids and derivatives	Short-chain keto acids and derivatives	C03771	Amino acid metabolism; Global and overview maps	3715-10-4	HMDB0004225	BioDeepDB	2	pos	9.07617e+06	1.12979e+07	1.74624e+07	1.22671e+07	9.56638e+06	9.75773e+06	1.11538e+07	8.35712e+06	1.36506e+07	1.88989e+07	1.75155e+07	1.34876e+07	1.58472e+07	1.63193e+07	1.03343e+07	1.39479e+07	1.55414e+07	1.66794e+07	1.37988e+07	1.00704e+07	1.64782e+07	1.38635e+07	1.17642e+07	1.11194e+07	2.02402e+07	2.18029e+07	1.59609e+07	1.87742e+07	1.70356e+07	2.20243e+07	2.20868e+07	1.96618e+07
M176T139	D-Alanyl-D-serine	176.074	139.2	176.08	1.62413	C6H12N2O4	[M]+			C19719	Drug resistance: antimicrobial			BioDeepDB	2	pos	2.01095e+07	1.57665e+07	2.30376e+07	1.57467e+07	1.32147e+07	1.38619e+07	1.44037e+07	1.46239e+07	1.52307e+07	4.55442e+06	6.74792e+06	1.27852e+07	1.76071e+07	1.76551e+07	1.59731e+07	1.27664e+07	1.53704e+07	1.50372e+07	9.25467e+06	1.36395e+07	1.46622e+07	1.44039e+07	1.6231e+07	1.54876e+07	3.66856e+06	1.66486e+07	1.67228e+07	1.55308e+07	1.44553e+07	1.52503e+07	1.69919e+07	1.64648e+07
M180T238	L-Homophenylalanine	180.102	237.9	179.095	0.0107098	C10H13NO2	[M+H]+			C17235	Amino acid metabolism; Biosynthesis of other secondary metabolites; Global and overview maps	943-73-7		BioDeepDB	2	pos	6.87657e+06	8.80664e+06	7.30717e+06	7.8813e+06	3.14756e+06	2.49027e+06	2.79066e+06	3.30987e+06	3.69513e+06	2.95583e+06	2.56473e+06	2.12705e+06	188035	60081.7	109821	291605	3.83885e+06	5.10547e+06	4.4509e+06	5.27468e+06	5.50597e+06	972808	4.88463e+06	5.0953e+06	5.25678e+06	5.69789e+06	3.64409e+06	3.24295e+06	3.4372e+06	5.58697e+06	3.04022e+06	857881
M181T255	Pyridostigmine	181.097	255.5	181.098	1.10438	C9H13N2O2	[M]+	Pyridines and derivatives	Methylpyridines	C07410		155-97-5	HMDB0014685	BioDeepDB	2	pos	3.09358e+06	2.40295e+06	3.29738e+06	2.96803e+06	2.86419e+06	3.62409e+06	2.33658e+06	3.1359e+06	3.29288e+06	2.8754e+06	2.71449e+06	3.11903e+06	2.18062e+06	2.82486e+06	2.75116e+06	2.20757e+06	3.18219e+06	2.24588e+06	2.61294e+06	2.46561e+06	2.06209e+06	2.23101e+06	2.16557e+06	2.34856e+06	2.348e+06	2.23646e+06	2.13688e+06	2.62531e+06	2.61582e+06	2.25545e+06	2.07518e+06	2.17494e+06
M183T139	Se-Methylselenocysteine	182.983	138.5	182.98	13.4655	C4H9NO2Se	[M]+	Carboxylic acids and derivatives	Amino acids, peptides, and analogues	C05689	Metabolism of other amino acids; Global and overview maps	26046-90-2 / 2574-71-2 / NA	HMDB0004113	BioDeepDB	2	pos	1.08291e+06	1.86716e+07	9.75605e+06	1.44433e+07	2.52564e+07	1.59904e+07	6.74819e+06	979159	1.38745e+07	1.51749e+07	1.38934e+07	7.77338e+06	5.32193e+06	8.36037e+06	2.23654e+07	2.2923e+07	2.41171e+07	2.13332e+07	9.02501e+06	2.02706e+07	1.54757e+07	1.23648e+06	9.48918e+06	1.87996e+07	1.22042e+07	9.05434e+06	1.6829e+07	1.31144e+07	1.39742e+07	1.9333e+07	7.29321e+06	2.57085e+07
M193T71	3-Carbamoyl-2-phenylpropionaldehyde	193.068	71.2	193.074	1.12913	C10H11NO3	[M]+	Benzene and substituted derivatives	Phenylacetaldehydes	C16587	Xenobiotics biodegradation and metabolism		HMDB0060366	BioDeepDB	2	pos	5.25244e+06	6.9194e+06	3.30585e+06	2.91155e+06	4.37537e+06	4.18746e+06	3.58793e+06	3.77703e+06	1.16603e+06	2.86992e+06	2.3357e+06	1.11725e+06	4.60709e+06	2.43494e+06	4.41153e+06	4.1411e+06	4.91202e+07	1.58218e+07	4.91651e+07	1.60433e+07	1.97266e+07	2.26847e+07	1.96091e+07	1.52671e+07	6.79154e+06	5.83343e+06	7.12549e+06	6.83949e+06	1.1019e+06	4.02466e+06	3.16806e+06	9.32967e+06
M199T91	gamma-Glutamyl-beta-aminopropiononitrile	199.108	90.9	199.096	0.553863	C8H13N3O3	[M]+	Carboxylic acids and derivatives	Amino acids, peptides, and analogues	C06114	Metabolism of other amino acids		HMDB0060477	BioDeepDB	2	pos	7.71614e+06	6.49618e+06	8.35257e+06	7.59926e+06	5.96274e+06	8.29728e+06	5.2439e+06	4.9817e+06	6.48322e+06	7.03493e+06	6.18615e+06	7.83989e+06	5.91037e+06	7.4869e+06	6.71116e+06	4.78976e+06	5.60592e+06	8.75928e+06	5.49695e+06	6.14283e+06	4.36711e+06	3.40651e+06	5.73965e+06	5.47573e+06	6.45834e+06	3.25914e+06	4.55041e+06	5.89922e+06	8.50519e+06	4.27509e+06	5.27538e+06	4.36391e+06
M217T97	beta-Alanyl-L-lysine	217.155	96.7	217.143	0.0174507	C9H19N3O3	[M]+	Peptidomimetics	Hybrid peptides	C05341	Metabolism of other amino acids; Global and overview maps		HMDB0060442	BioDeepDB	2	pos	8.95844e+06	1.54131e+06	4.4289e+06	3.14553e+06	5.5193e+06	8.64468e+06	1.12837e+06	1.04244e+07	5.11734e+06	751020	7.43125e+06	8.79048e+06	9.46456e+06	1.31872e+07	1.53423e+07	9.31138e+06	1.39003e+07	5.70852e+06	1.26275e+07	6.56732e+06	1.36784e+07	1.08366e+07	1.03794e+07	4.73487e+06	4.00354e+06	1.53643e+07	1.36256e+07	6.04842e+06	4.18981e+06	5.39394e+06	7.52218e+06	1.21112e+06
M201T76	gamma-L-Glutamyl-D-alanine	201.087	75.7	218.09	20.5583	C8H14N2O5	[M+H-H2O]+			C03738				BioDeepDB	2	pos	2.20757e+07	5.07611e+06	1.1161e+07	4.69345e+06	3.32092e+07	1.82841e+07	5.10399e+06	1.82416e+07	2.47391e+07	5.33575e+06	8.3231e+06	2.71249e+07	2.23005e+07	1.69234e+07	2.19226e+07	6.7294e+06	2.12186e+07	1.8144e+07	1.8372e+07	2.52432e+07	3.39663e+07	2.94777e+07	2.57174e+07	3.47891e+07	2.79865e+07	2.92637e+07	2.84383e+07	2.49259e+07	2.96154e+07	2.64695e+07	8.79363e+06	3.56462e+07
M202T205	Thiabendazole	202.045	204.8	201.036	0.0867313	C10H7N3S	[M+H]+	Benzimidazoles		C07131		148-79-8	HMDB0014868	BioDeepDB	2	pos	8.94683e+08	9.26528e+08	1.06954e+09	9.81837e+08	1.04543e+09	1.11427e+09	8.94471e+08	9.58637e+08	1.88216e+09	9.26095e+08	1.06766e+09	1.43642e+09	1.02847e+09	9.38842e+08	7.92581e+08	1.05404e+09	1.38895e+09	1.21554e+09	1.55344e+09	1.39571e+09	1.37249e+09	1.68633e+09	1.43711e+09	1.7085e+09	1.48346e+09	1.35072e+09	1.64094e+09	1.94551e+09	1.17329e+09	1.69131e+09	1.37503e+09	1.47976e+09
M206T307	Indolelactic acid	206.081	306.8	205.074	0.0022509	C11H11NO3	[M+H]+	Indoles and derivatives	Indolyl carboxylic acids and derivatives	C02043		1821-52-9	HMDB0000671	BioDeepDB	2	pos	5.01067e+06	5.74581e+06	6.32577e+06	5.1565e+06	6.30699e+06	5.99983e+06	6.61868e+06	5.18127e+06	5.46711e+06	6.57987e+06	5.72371e+06	4.44239e+06	5.47075e+06	4.55416e+06	6.18848e+06	5.25209e+06	4.71123e+06	3.70188e+06	3.9499e+06	4.06289e+06	1.9118e+06	1.99526e+06	5.23786e+06	3.80204e+06	4.3419e+06	3.30823e+06	2.39809e+06	394398	194721	5.21758e+06	3.58568e+06	4.91323e+06
M230T79_2	Propazine	230.114	79	229.109	2.46746	C9H16ClN5	[M+H]+			C14312		139-40-2		BioDeepDB	2	pos	7.27125e+06	8.30158e+06	7.30676e+06	7.17747e+06	8.66772e+06	6.36817e+06	8.89956e+06	6.07526e+06	6.13365e+06	9.26711e+06	6.72253e+06	5.73214e+06	6.35959e+06	5.92369e+06	5.90187e+06	6.0349e+06	6.49608e+06	5.72379e+06	6.91017e+06	7.44832e+06	7.17902e+06	7.07807e+06	7.31202e+06	5.88583e+06	5.07235e+06	4.5042e+06	5.37747e+06	5.06173e+06	6.00783e+06	3.9854e+06	5.4918e+06	5.56635e+06
M213T296	Harmine	213.103	295.7	212.095	1.45192	C13H12N2O	[M+H]+	Harmala alkaloids		C06538	Chemical structure transformation maps	442-51-3	HMDB0030311	BioDeepDB	2	pos	806134	302643	1.11813e+06	730372	907971	246156	1.35471e+06	1.0402e+06	1.03483e+06	573313	838831	695544	764745	702838	1.16245e+06	255239	1.59017e+06	817614	1.16289e+06	743068	1.4205e+06	817952	888699	1.08756e+06	866390	621501	1.12362e+06	1.08761e+06	1.03762e+06	601131	716521	1.12281e+06
M217T312	N-a-Acetylcitrulline	217.107	312	217.106	0.400042	C8H15N3O4	[M]+	Carboxylic acids and derivatives	Amino acids, peptides, and analogues	C15532	Amino acid metabolism; Global and overview maps	33965-42-3	HMDB0000856	BioDeepDB	2	pos	4.07306e+07	3.07823e+07	4.88825e+07	3.78658e+07	7.20799e+07	4.14964e+07	5.38145e+07	6.13074e+07	5.257e+07	3.80866e+07	3.98142e+07	3.9957e+07	3.99056e+07	4.23091e+07	4.48997e+07	4.27518e+07	3.67623e+07	3.55216e+07	3.22975e+07	3.73504e+07	4.05165e+07	2.59094e+07	3.80987e+07	3.68166e+07	3.70088e+07	4.2522e+07	3.21895e+07	3.02319e+07	3.23351e+07	4.1156e+07	4.68139e+07	3.38353e+07
M221T112	Pyrimidodiazepine	221.092	111.9	221.091	2.17581	C9H11N5O2	[M]+			C02587	Metabolism of cofactors and vitamins			BioDeepDB	2	pos	2.43525e+06	2.18494e+06	3.28717e+06	2.16098e+06	2.11661e+06	1.59422e+06	2.18341e+06	1.57513e+06	1.82483e+06	2.28576e+06	2.06288e+06	2.33822e+06	1.94022e+06	489133	1.96107e+06	2.43285e+06	490331	2.66471e+06	2.95059e+06	2.36627e+06	2.79247e+06	2.43006e+06	2.49117e+06	3.05224e+06	2.30569e+06	2.92493e+06	442189	578057	2.83543e+06	2.15712e+06	1.49067e+06	2.32193e+06
M224T389	(2S)-Flavanone	224.092	389.1	224.084	0.00265395	C15H12O2	[M]+			C02099		487-26-3		BioDeepDB	2	pos	2.85236e+06	4.71944e+06	3.0809e+06	3.97033e+06	7.58808e+06	5.54617e+06	7.26821e+06	7.57107e+06	7.62163e+06	5.91273e+06	5.1557e+06	3.38489e+06	2.99338e+06	4.68114e+06	6.09945e+06	8.2169e+06	2.22407e+06	3.68287e+06	1.87036e+06	1.88944e+06	351081	2.29563e+06	2.17963e+06	1.62141e+06	3.85361e+06	2.91493e+06	2.95165e+06	2.47701e+06	2.04471e+06	3.1206e+06	2.61008e+06	1.20352e+06
M232T407	Fenfluramine	232.133	407.3	231.124	0.0191461	C12H16F3N	[M+H]+			C06996		458-24-2		BioDeepDB	2	pos	4.47299e+06	5.2148e+06	3.95806e+06	3.23249e+06	3.60091e+06	3.49388e+06	3.68625e+06	3.79041e+06	3.7748e+06	5.50632e+06	3.52249e+06	3.49697e+06	3.16246e+06	4.63947e+06	4.87695e+06	4.33982e+06	4.59466e+06	2.79511e+06	4.61461e+06	4.52209e+06	4.02874e+06	3.31224e+06	4.35027e+06	4.19959e+06	3.92082e+06	3.7091e+06	4.10531e+06	3.54255e+06	4.53625e+06	4.3532e+06	4.61562e+06	3.44699e+06
M232T109	N2-Succinyl-L-ornithine	232.112	109.2	232.106	24.1263	C9H16N2O5	[M]+	Carboxylic acids and derivatives	Amino acids, peptides, and analogues	C03415	Amino acid metabolism; Global and overview maps	899816-95-6	HMDB0001199	BioDeepDB	2	pos	6.86248e+06	7.64808e+06	9.07575e+06	6.92628e+06	2.58462e+06	1.96065e+06	2.20948e+06	2.3162e+06	3.35124e+06	2.37512e+06	2.96104e+06	3.31594e+06	892996	1.33539e+06	1.47639e+06	1.47268e+06	5.58726e+06	7.96994e+06	8.41237e+06	7.03189e+06	7.4755e+06	3.76337e+06	6.44904e+06	6.39715e+06	6.43656e+06	6.10292e+06	4.53669e+06	4.4253e+06	2.83213e+06	5.61784e+06	5.41685e+06	4.0414e+06
M247T247	N-Acetyl-D-tryptophan	247.111	247.2	246.1	13.4514	C13H14N2O3	[M+H]+			C03137		2280-01-5		BioDeepDB	2	pos	2.83648e+06	2.39424e+06	2.44281e+06	1.78972e+06	2.16551e+06	2.1744e+06	3.0188e+06	2.39721e+06	1.94964e+06	3.02841e+06	3.26253e+06	2.93798e+06	2.33216e+06	4.20716e+06	2.27579e+06	3.21353e+06	2.17663e+06	3.13796e+06	2.03664e+06	2.90283e+06	2.88773e+06	3.30207e+06	5.73552e+06	6.05011e+06	2.22138e+06	2.13206e+06	1.84845e+06	2.87794e+06	2.52626e+06	2.04152e+06	2.39234e+06	1.05735e+07
M255T521	Neocembrene	255.242	520.7	272.25	3.39286	C20H32	[M+H-H2O]+			C09140		31570-39-5		BioDeepDB	2	pos	66741	56098.1	46381.5	52285	95940.8	102158	93845.8	95779.1	151667	163126	190368	206945	244788	232490	240237	203023	1.13914e+06	1.24908e+06	899424	797275	724201	530917	604429	652569	1.15614e+06	968560	806696	958548	729145	1.48542e+06	1.44373e+06	1.02986e+06
M266T294	Streptozocin	266.108	294.3	265.091	22.6236	C8H15N3O7	[M+H]+	Organooxygen compounds	Carbohydrates and carbohydrate conjugates	C07313		18883-66-4	HMDB0014572	BioDeepDB	2	pos	1.1895e+06	2.2539e+06	2.51082e+06	2.72127e+06	998219	1.17149e+06	908502	1.00163e+06	2.32957e+06	1.27119e+06	1.06241e+06	1.34335e+06	1.08711e+06	1.72437e+06	1.27548e+06	1.38332e+06	8.39658e+06	1.2135e+07	4.54413e+06	7.71691e+06	7.99057e+06	6.50472e+06	6.24692e+06	9.92606e+06	1.48877e+06	1.2431e+06	1.68608e+06	1.25741e+06	1.72351e+06	1.5072e+06	1.23648e+06	1.28677e+06
M266T377	Cyclizine	266.173	376.8	266.178	3.07409	C18H22N2	[M]+	Benzene and substituted derivatives	Diphenylmethanes	C06930		82-92-8	HMDB0015307	BioDeepDB	2	pos	7.73367e+06	7.98384e+06	8.29613e+06	8.53303e+06	7.50088e+06	6.9897e+06	7.14513e+06	7.55039e+06	6.75724e+06	6.74736e+06	7.39127e+06	7.3369e+06	6.8015e+06	7.14696e+06	6.99737e+06	6.61791e+06	8.10845e+06	7.34282e+06	6.17285e+06	6.92612e+06	8.24242e+06	7.26917e+06	6.52586e+06	7.92644e+06	6.95663e+06	7.61337e+06	6.93348e+06	7.72031e+06	6.7397e+06	6.56289e+06	7.31807e+06	7.01144e+06
M276T508	Homatropine	276.159	508	275.152	0.000226597	C16H21NO3	[M+H]+			C07814		87-00-3		BioDeepDB	2	pos	1.32379e+06	1.55292e+06	1.42863e+06	1.43967e+06	1.9841e+06	1.00054e+06	1.08454e+06	1.81264e+06	902296	1.24646e+06	1.2915e+06	1.35619e+06	2.12916e+06	2.31108e+06	2.03567e+06	2.29092e+06	1.21154e+06	1.17838e+06	1.60676e+06	1.53993e+06	1.57934e+06	1.60995e+06	1.93907e+06	1.73386e+06	3.5196e+06	1.83336e+06	2.26887e+06	2.08392e+06	1.44408e+06	5.75494e+06	4.4686e+06	2.01822e+06
M280T545	3-Ketosphingosine	280.264	544.5	297.267	15.1072	C18H35NO2	[M+H-H2O]+			C06121				BioDeepDB	2	pos	5.26197e+06	5.37498e+06	4.90891e+06	5.42818e+06	5.45961e+06	5.34769e+06	5.31489e+06	5.18203e+06	5.21728e+06	5.44812e+06	5.02903e+06	5.37847e+06	5.38655e+06	5.27295e+06	5.23107e+06	5.18342e+06	5.07989e+06	5.00104e+06	4.96207e+06	5.13014e+06	5.32679e+06	5.02747e+06	5.22627e+06	5.03705e+06	5.04854e+06	5.13282e+06	4.63743e+06	4.96213e+06	5.00008e+06	5.32741e+06	5.15961e+06	4.63553e+06
M295T235	Aspartame	295.128	234.9	294.122	0.398684	C14H18N2O5	[M+H]+	Carboxylic acids and derivatives	Amino acids, peptides, and analogues	C11045	Sensory system	22839-47-0	HMDB0001894	BioDeepDB	2	pos	4.63577e+06	2.67489e+06	1.31687e+06	2.10909e+06	2.50285e+06	4.6845e+06	3.83404e+06	1.33974e+06	3.4846e+06	1.37414e+06	4.74275e+06	2.20949e+06	3.22054e+06	4.64414e+06	1.82668e+06	3.79445e+06	1.67441e+06	4.42828e+06	1.45952e+06	3.80446e+06	2.01084e+06	3.98106e+06	3.75758e+06	4.50891e+06	4.63218e+06	1.02576e+06	2.96674e+06	835328	2.83174e+06	1.18157e+06	3.41442e+06	3.59511e+06
M299T565	9,10-Dihydroxystearate	299.258	564.9	316.261	14.1483	C18H36O4	[M+H-H2O]+			C19622	Lipid metabolism			BioDeepDB	2	pos	6.09693e+06	5.66696e+06	1.19798e+07	4.61415e+06	6.09576e+06	5.66114e+06	4.36217e+06	5.91388e+06	5.13272e+06	4.23505e+06	4.23034e+06	5.25409e+06	2.57225e+06	1.85566e+06	3.20468e+06	2.56575e+06	1.58525e+07	2.08763e+07	1.52337e+07	1.82095e+07	1.89524e+07	1.24236e+07	1.78561e+07	1.89077e+07	1.60946e+07	1.59645e+07	1.40397e+07	1.00019e+07	1.04763e+07	1.80037e+07	1.57367e+07	1.62789e+07
M333T53_2	PQQH2	333.063	52.7	332.028	29.3502	C14H8N2O8	[M+H]+			C01359		79127-57-4		BioDeepDB	2	pos	5.52373e+06	49054.7	912689	247931	3.00283e+06	4.44459e+06	330413	91440.1	638897	2.30026e+06	232697	403080	4.15323e+06	350283	540405	334354	2.58815e+06	3.24974e+06	8.31188e+06	6.3891e+06	6.13725e+06	530048	6.46029e+06	6.46633e+06	347506	212594	2.51545e+06	1.17549e+06	3.59969e+06	237848	2.25601e+06	6.88626e+06
M346T52_1	Tomentin	346.04	51.8	346.069	3.17057	C17H14O8	[M]+			C04581		59171-23-2		BioDeepDB	2	pos	4.68497e+06	350782	249211	298651	2.64027e+06	748792	642130	3.69401e+06	3.5835e+06	817515	566677	5.65338e+06	941480	8.48968e+06	874609	382847	1.28693e+08	9.11522e+07	1.55957e+08	3.47753e+07	1.97999e+07	2.6099e+06	2.77592e+06	3.66186e+06	1.18402e+08	2.56979e+07	1.11278e+08	1.43704e+08	4.00067e+06	1.62627e+08	1.10618e+08	1.34175e+08
M376T583	Docosatetraenoyl Ethanolamide	376.318	583	375.314	0.00574764	C24H41NO2	[M+H]+			C13829		150314-35-5		BioDeepDB	2	pos	1.26104e+06	984972	2.39058e+06	1.20605e+06	6.33104e+06	3.20656e+06	6.34047e+06	7.67882e+06	2.21133e+06	1.61405e+06	7.39229e+06	7.99522e+06	5.90797e+06	2.42207e+06	6.54554e+06	6.35998e+06	6.9842e+06	1.15115e+07	4.2212e+06	6.18586e+06	1.01059e+07	6.76446e+06	8.3423e+06	1.06149e+07	2.08184e+06	7.10919e+06	4.70324e+06	3.29977e+06	6.93219e+06	8.89709e+06	8.96932e+06	5.30116e+06
M397T486	5-Dehydroepisterol	397.343	485.8	396.339	2.19131	C28H44O	[M+H]+	Steroids and steroid derivatives	Ergostane steroids	C15780	Lipid metabolism; Global and overview maps	23582-83-4	HMDB0006848	BioDeepDB	2	pos	346630	561675	234807	612776	662862	425419	532046	285098	193189	824340	363770	202652	681098	490372	294444	180881	197183	484726	638038	482091	539123	561008	318366	436927	477965	490854	698707	420257	400170	201177	196635	649226
M405T68	UDP	405.01	67.9	404.002	0.00902683	C9H14N2O12P2	[M+H]+	Pyrimidine nucleotides	Pyrimidine ribonucleotides	C00015	Metabolism of terpenoids and polyketides; Global and overview maps; Signaling molecules and interaction; Nucleotide metabolism	58-98-0	HMDB0000295	BioDeepDB	2	pos	727647	147572	641185	1.24922e+06	672405	214151	501954	671327	1.18195e+06	990702	181200	698816	157501	731365	752227	149523	5.30879e+07	4.52572e+07	4.17057e+07	1.62379e+07	1.19571e+07	1.40606e+06	1.47071e+06	1.99874e+06	4.58114e+07	3.16302e+07	4.22122e+07	5.59306e+07	1.54525e+07	4.99977e+07	3.39769e+07	5.75486e+07
M429T655_1	24,25-Dihydrolanosterol	429.403	655.4	428.402	13.917	C30H52O	[M+H]+	Prenol lipids	Triterpenoids	C05109	Lipid metabolism	79-62-9	HMDB0006839	BioDeepDB	2	pos	4.2625e+07	4.18424e+07	1.88312e+07	8.99737e+07	5.71152e+07	3.29531e+07	3.92313e+07	4.19013e+07	7.08751e+07	9.9397e+07	4.44846e+07	4.72866e+07	1.1552e+08	3.72784e+07	7.23808e+07	9.33469e+07	3.98922e+07	7.48717e+07	1.039e+08	5.26379e+07	6.20771e+07	4.59797e+07	8.52095e+06	1.09248e+08	7.65678e+07	6.17074e+07	3.16627e+07	7.49189e+07	9.56117e+07	1.02389e+08	4.18453e+07	1.47652e+08
M476T465	Retinoyl b-glucuronide	476.277	464.9	476.241	0.0237745	C26H36O8	[M]+	Prenol lipids	Terpene glycosides	C11061	Metabolism of cofactors and vitamins	401-10-5	HMDB0003141	BioDeepDB	2	pos	3.93541e+06	5.2266e+06	5.2616e+06	4.75158e+06	3.98668e+06	4.13325e+06	4.94055e+06	5.12094e+06	4.66975e+06	3.41818e+06	4.89416e+06	4.07352e+06	3.9267e+06	3.99167e+06	3.9937e+06	3.98597e+06	3.57327e+06	5.4761e+06	2.47322e+06	3.89335e+06	4.02786e+06	5.44012e+06	5.15471e+06	2.37553e+06	4.54762e+06	5.1884e+06	3.57565e+06	5.27689e+06	5.5918e+06	3.80528e+06	4.25042e+06	5.07722e+06
M482T573	Antibiotic JI-20A	482.325	572.8	481.275	1.63211	C19H39N5O9	[M+H]+			C17704	Biosynthesis of other secondary metabolites; Global and overview maps	51846-97-0		BioDeepDB	2	pos	9.22804e+06	1.01026e+07	7.00731e+06	7.02941e+06	2.03903e+07	2.28938e+07	2.52044e+07	2.23381e+07	6.61454e+06	5.64077e+06	8.24631e+06	6.62544e+06	4.8429e+06	5.55875e+06	3.98355e+06	4.51888e+06	9.87293e+06	1.20698e+07	9.69705e+06	1.13694e+07	1.13878e+07	5.03928e+06	1.08103e+07	7.31825e+06	6.57076e+06	4.00062e+06	5.5697e+06	5.10657e+06	5.09258e+06	9.72513e+06	7.33089e+06	5.48191e+06
M226T209	Carnosine	226.109	208.9	226.107	9.28765	C9H14N4O3	[M]-	Azacyclic compounds	Amines	C00386	Amino acid metabolism; Metabolism of other amino acids; Global and overview maps	305-84-0	HMDB0000033	MetaDNA	2	neg	924482	673598	1.18359e+06	581837	333014	308109	319064	403744	512827	564872	483125	622200	278173	207903	314416	436115	712847	938200	486563	884725	814581	577097	830511	775634	285719	253622	168644	118123	52588	519270	484265	119503
M165T51	Phosphohydroxypyruvic acid	164.957	50.9	183.977	10.3662	C3H5O7P	[M-H2O-H]-	Carboxylic acids and derivatives	Alpha-keto acids and derivatives	C03232	Energy metabolism; Amino acid metabolism; Global and overview maps	3913-50-6	HMDB0001024	MetaDNA	2	neg	1.46143e+07	1.32508e+07	1.55031e+07	1.2195e+07	1.62575e+06	1.60344e+06	1.60919e+06	1.61447e+06	1.69577e+06	5.72079e+06	1.73796e+06	1.79175e+06	1.53882e+06	1.50672e+06	1.51434e+06	1.61533e+06	2.03422e+07	1.59161e+07	1.64206e+07	1.59865e+07	1.92238e+07	2.4726e+07	2.07944e+07	1.77065e+07	2.53532e+07	1.52272e+07	2.53629e+07	2.43383e+07	1.81423e+07	1.90702e+07	1.60055e+07	2.84325e+07
M407T447	1-palmitoyl-dihydroxyacetone-phosphate	407.22	447.5	408.228	1.77791	C19H37O7P	[M-H]-	Carboxylic acids and derivatives	Carbohydrates and carbohydrate conjugates	C01192		17378-38-0	HMDB0062190	MetaDNA	2	neg	615440	411403	371861	461757	484441	51159.7	640189	162160	597515	489137	366777	438458	769862	430419	653667	427014	654533	905157	948071	785432	865942	417531	622419	335000	716057	1.2015e+06	629294	1.1231e+06	1.61175e+06	590915	809714	102905
M271T145	N2-Malonyl-D-tryptophan	271.07	144.9	290.09	5.57048	C14H14N2O5	[M-H2O-H]-	Azacyclic compounds	Amino acids, peptides, and analogues	C03414				MetaDNA	2	neg	1.12636e+06	1.37383e+06	1.89728e+06	1.21447e+06	2.58931e+06	1.11821e+06	1.2848e+06	1.57919e+06	1.17912e+06	1.09851e+06	1.07073e+06	979670	549488	1.15462e+06	1.82327e+06	1.32269e+06	2.15003e+06	951533	1.02564e+06	1.67197e+06	1.24109e+06	1.23307e+06	1.24473e+06	2.2438e+06	2.4146e+06	1.80174e+06	1.91036e+06	1.09621e+06	1.40086e+06	1.03999e+06	1.27399e+06	1.27547e+06
M293T503	(2'E,4'Z,8E)-Colneleic acid	293.212	503.2	294.219	0.422902	C18H30O3	[M-H]-	Fatty Acyls	Fatty acids and conjugates	C19827		52761-34-9	HMDB0030995	MetaDNA	2	neg	75656.6	145039	149219	44628.9	147161	81842.8	166838	105201	51401.1	234617	125864	115356	66863.2	60641.8	151943	795910	5.52053e+06	5.29718e+06	3.19534e+06	6.22685e+06	6.86954e+06	3.24903e+06	8.05553e+06	5.29539e+06	6.80388e+06	4.4318e+06	3.54496e+06	2.52884e+06	564426	8.2493e+06	5.11695e+06	953370
M414T257	N6-(delta2-Isopentenyl)-adenosine 5'-monophosphate	414.118	257	415.126	0.540908	C15H22N5O7P	[M-H]-	Azacyclic compounds	Alcohols and polyols	C04713	Global and overview maps; Metabolism of terpenoids and polyketides	20268-93-3		MetaDNA	2	neg	14367.7	8658.75	10309.9	20289	2258.52	9708.1	9874.88	19940.2	10703.3	10321.3	12742.6	3600.36	1767.37	86064.1	76922.1	35509.1	752498	471229	954611	105469	178552	6545.14	105490	21484.4	1.31147e+06	409104	949497	1.08582e+06	263309	1.34604e+06	873564	1.26281e+06
M105T48	Glyceric acid	105.019	48.2	106.027	1.67588	C3H6O4	[M-H]-	Organooxygen compounds	Carbohydrates and carbohydrate conjugates	C00258	Carbohydrate metabolism; Lipid metabolism; Amino acid metabolism; Energy metabolism; Global and overview maps	473-81-4	HMDB0000139	BioDeepDB	2	neg	7.98745e+06	9.8778e+06	8.28911e+06	1.06176e+07	1.03642e+07	9.01513e+06	9.16104e+06	1.0083e+07	1.45379e+07	1.18132e+07	8.33549e+06	9.3229e+06	1.02103e+07	9.91929e+06	8.63248e+06	1.3016e+07	3.09472e+06	3.25337e+06	3.15534e+06	3.1909e+06	1.92341e+06	3.04364e+06	1.72858e+06	2.68021e+06	2.61554e+06	3.82242e+06	3.10231e+06	3.43335e+06	4.36525e+06	2.29223e+06	2.73483e+06	3.44492e+06
M113T70	Creatinine	112.986	69.7	113.059	11.457	C4H7N3O	[M]-	Carboxylic acids and derivatives	Amino acids, peptides, and analogues	C00791	Amino acid metabolism; Global and overview maps	60-27-5	HMDB0000562	BioDeepDB	2	neg	1.76917e+08	1.58175e+08	1.63637e+08	1.61931e+08	2.05335e+08	2.15764e+08	2.01743e+08	2.06071e+08	1.82712e+08	1.88421e+08	2.0472e+08	2.09467e+08	2.05108e+08	1.97385e+08	2.0379e+08	1.84171e+08	2.32536e+08	2.36347e+08	2.27221e+08	2.18099e+08	2.2867e+08	2.16027e+08	2.23457e+08	2.36342e+08	2.25816e+08	2.1625e+08	2.17253e+08	2.19235e+08	2.04148e+08	2.37995e+08	2.31503e+08	2.21075e+08
M115T689	Caproic acid	114.934	688.7	116.084	9.1841	C6H12O2	[M-H]-	Fatty Acyls	Fatty acids and conjugates	C01585		142-62-1 / 151-33-7	HMDB0000535	BioDeepDB	2	neg	3.41426e+08	9.5316e+08	3.28427e+08	1.02901e+09	8.48111e+08	8.77701e+08	8.92416e+08	9.60884e+08	1.01309e+09	1.08077e+09	9.06821e+08	1.12515e+09	1.18727e+09	1.27044e+09	1.27757e+09	1.29412e+09	3.21435e+09	6.90821e+08	9.48692e+08	9.66315e+08	2.64616e+08	1.09436e+09	2.20245e+08	9.25221e+08	1.02918e+09	9.9673e+08	9.20839e+08	1.0331e+09	3.66367e+08	7.44439e+08	6.93745e+08	6.10077e+08
M115T45_2	L-Malic acid	115.004	44.8	134.022	5.9998	C4H6O5	[M-H2O-H]-	Hydroxy acids and derivatives	Beta hydroxy acids and derivatives	C00149	Cancer: overview; Chemical structure transformation maps; Signal transduction; Sensory system; Endocrine system; Excretory system; Carbohydrate metabolism; Cancer: specific types; Energy metabolism; Global and overview maps	97-67-6 / 6915-15-7	HMDB0000156	BioDeepDB	2	neg	2.91252e+06	5.96808e+06	6.45755e+06	5.53873e+06	4.01845e+06	2.69355e+06	7.61793e+06	4.86374e+06	6.26043e+06	6.30628e+06	6.97022e+06	5.21291e+06	5.07708e+06	5.13154e+06	3.57146e+06	4.46595e+06	4.1003e+06	5.86894e+06	1.39445e+06	4.57446e+06	2.74973e+06	2.26692e+06	4.21639e+06	4.4233e+06	4.44916e+06	1.42853e+06	4.06694e+06	3.69976e+06	4.13357e+06	3.59426e+06	4.5941e+06	1.29681e+06
M116T688	trans-1,2-Cyclohexanediol	115.921	688.1	116.084	11.0775	C6H12O2	[M]-			C03739	Xenobiotics biodegradation and metabolism; Global and overview maps	1460-57-7		BioDeepDB	2	neg	4.26756e+07	5.73926e+07	5.74668e+07	3.4514e+07	9.82154e+07	3.6983e+07	1.07914e+08	1.27048e+08	6.42235e+07	5.4591e+07	6.21122e+07	6.12674e+07	7.19555e+07	2.07094e+07	7.54965e+07	9.17775e+07	3.51672e+07	1.0522e+08	4.49444e+07	9.17549e+07	9.85151e+07	1.45957e+08	9.2715e+07	1.28697e+08	5.58959e+07	5.71594e+07	5.65764e+07	9.19892e+07	1.27222e+08	2.99041e+07	5.21204e+07	1.12916e+08
M116T566	5-Aminopentanoic acid	115.921	566.2	117.079	16.378	C5H11NO2	[M-H]-	Carboxylic acids and derivatives	Amino acids, peptides, and analogues	C00431	Amino acid metabolism; Global and overview maps	660-88-8	HMDB0003355	BioDeepDB	2	neg	1.51261e+07	2.06027e+07	1.77558e+07	2.3877e+07	1.43055e+07	1.33492e+07	1.3952e+07	1.56631e+07	1.34985e+07	1.53071e+07	3.13974e+07	1.55789e+07	9.75626e+06	1.07528e+07	9.71321e+06	1.38965e+07	8.70688e+06	1.07557e+07	1.35876e+07	1.68088e+07	2.82161e+07	1.43673e+07	1.38617e+07	9.22658e+06	1.11111e+07	2.90266e+07	1.35897e+07	1.25544e+07	1.58884e+07	1.20539e+07	1.3462e+07	1.56126e+07
M117T689	Betaine	116.927	688.7	117.079	2.93689	C5H11NO2	[M]-	Carboxylic acids and derivatives	Amino acids, peptides, and analogues	C00719	Amino acid metabolism; Membrane transport; Global and overview maps	107-43-7 / 590-46-5	HMDB0000043	BioDeepDB	2	neg	2.22501e+10	2.75583e+10	4.72236e+10	2.21268e+10	2.94599e+10	1.68105e+12	2.07544e+10	2.0241e+12	2.67191e+10	1.90042e+10	2.87506e+10	1.92602e+10	2.12327e+12	1.81264e+10	2.53499e+10	1.97216e+12	2.05565e+10	2.57095e+10	1.40472e+10	1.96735e+10	3.47364e+10	2.38114e+10	2.4448e+10	1.9238e+10	3.55848e+10	5.32902e+10	3.58955e+10	2.7389e+10	3.76629e+10	3.39509e+10	2.7708e+10	3.29576e+10
M119T90_2	L-Threonine	119.05	90.4	119.058	22.4554	C4H9NO3	[M]-	Carboxylic acids and derivatives	Amino acids, peptides, and analogues	C00188	Metabolism of cofactors and vitamins; Membrane transport; Digestive system; Biosynthesis of other secondary metabolites; Translation; Amino acid metabolism; Chemical structure transformation maps; Global and overview maps	72-19-5	HMDB0000167	BioDeepDB	2	neg	305651	257706	250523	272775	96982	111969	112482	116451	116538	109517	101262	104772	98262.3	78013.1	98978.9	96836.8	440213	601259	304699	506395	534296	461698	572315	489094	461218	335821	403122	353945	246475	476346	360956	359329
M122T57	Nicotinic acid	122.025	57	123.032	0.196681	C6H5NO2	[M-H]-	Pyridines and derivatives	Pyridinecarboxylic acids and derivatives	C00253	Metabolism of cofactors and vitamins; Biosynthesis of other secondary metabolites; Infectious disease: bacterial; Chemical structure transformation maps; Global and overview maps	59-67-6	HMDB0001488	BioDeepDB	2	neg	8.90604e+06	8.19967e+06	1.0402e+07	8.76655e+06	9.51566e+06	8.26656e+06	8.44591e+06	8.92725e+06	9.71359e+06	9.61475e+06	9.27519e+06	9.59122e+06	1.1133e+07	1.0189e+07	1.13781e+07	1.09135e+07	1.09817e+07	1.14651e+07	1.1291e+07	1.21659e+07	1.23541e+07	1.19917e+07	1.21553e+07	1.18478e+07	1.33571e+07	1.22834e+07	1.1138e+07	1.15908e+07	1.12407e+07	1.26877e+07	1.18314e+07	1.21584e+07
M144T59	4-Acetamidobutanoic acid	144.067	59.3	145.074	3.30402	C6H11NO3	[M-H]-	Carboxylic acids and derivatives	Amino acids, peptides, and analogues	C02946	Amino acid metabolism; Global and overview maps	3025-96-5	HMDB0003681	BioDeepDB	2	neg	416615	374738	1.96275e+06	1.60903e+06	176116	356560	163394	7.52533e+06	4.4967e+06	4.40659e+06	1.29766e+06	1.89912e+06	2.11532e+06	346119	360837	409820	6.15928e+06	5.94095e+06	6.34501e+06	6.8233e+06	7.13689e+06	4.8727e+06	8.20999e+06	5.14536e+06	9.06483e+06	7.03933e+06	6.83731e+06	1.35844e+06	4.31322e+06	2.39159e+06	2.32244e+06	5.67703e+06
M128T49	Pyroglutamic acid	128.036	48.5	129.043	2.15565	C5H7NO3	[M-H]-	Carboxylic acids and derivatives	Amino acids, peptides, and analogues	C01879	Metabolism of other amino acids; Global and overview maps	98-79-3	HMDB0000267	BioDeepDB	2	neg	5.59364e+07	4.55708e+07	4.71581e+07	4.01201e+07	3.27208e+07	3.5205e+07	3.02258e+07	2.91065e+07	4.56866e+07	4.75632e+07	3.7287e+07	3.64205e+07	3.90079e+07	3.59123e+07	3.50001e+07	3.97843e+07	5.17875e+07	5.2568e+07	6.63354e+07	6.29013e+07	3.75138e+07	4.0525e+07	4.27106e+07	3.50401e+07	8.38021e+07	9.72766e+07	8.85426e+07	8.71154e+07	8.86457e+07	7.98329e+07	8.27517e+07	8.10276e+07
M135T689	Phenyl acetate	134.894	688.7	136.052	2.25891	C8H8O2	[M-H]-			C00548		122-79-2		BioDeepDB	2	neg	1.70939e+08	1.73283e+08	1.79586e+08	1.87523e+08	1.57203e+08	2.05852e+08	1.76533e+08	1.73616e+08	2.25944e+08	3.06563e+08	1.85824e+08	1.77313e+08	1.71028e+08	1.62275e+08	1.49693e+08	1.89655e+08	1.87577e+08	1.86214e+08	1.85373e+08	2.09283e+08	1.90821e+08	1.78337e+08	2.01353e+08	2.18917e+08	2.43412e+08	1.86217e+08	2.12311e+08	2.43173e+08	2.06886e+08	2.02603e+08	1.96452e+08	1.90178e+08
M144T165	Spermidine	143.916	165.4	145.158	8.9885	C7H19N3	[M-H]-	Organonitrogen compounds	Amines	C00315	Membrane transport; Metabolism of other amino acids; Digestive system; Biosynthesis of other secondary metabolites; Metabolism of terpenoids and polyketides; Amino acid metabolism; Global and overview maps	124-20-9	HMDB0001257	BioDeepDB	2	neg	1.20383e+07	4.87265e+06	2.42694e+06	2.7964e+07	2.54546e+07	2.97172e+07	3.29179e+07	2.78991e+07	3.382e+07	3.23956e+07	2.79027e+07	2.69218e+07	4.04306e+07	4.22373e+07	3.53004e+07	3.9248e+07	6.67862e+06	1.4656e+07	9.65541e+06	1.84378e+07	1.00627e+07	1.12614e+07	1.19936e+07	1.95156e+07	1.87873e+07	3.46378e+06	2.00973e+07	2.06515e+07	3.05353e+07	7.44012e+06	1.44348e+07	1.42069e+07
M148T70	L-Methionine	148.044	70	149.051	2.02642	C5H11NO2S	[M-H]-	Carboxylic acids and derivatives	Amino acids, peptides, and analogues	C00073	Cancer: overview; Drug resistance: antineoplastic; Digestive system; Biosynthesis of other secondary metabolites; Translation; Amino acid metabolism; Chemical structure transformation maps; Global and overview maps	63-68-3	HMDB0000696	BioDeepDB	2	neg	8.11719e+06	7.30413e+06	8.48751e+06	7.08639e+06	6.24508e+06	5.90415e+06	6.14713e+06	6.82363e+06	7.23951e+06	7.2811e+06	6.91978e+06	7.83342e+06	6.05144e+06	5.69407e+06	6.55027e+06	7.96618e+06	1.48522e+07	1.7691e+07	1.25838e+07	1.51599e+07	1.52262e+07	1.1532e+07	1.47222e+07	1.54134e+07	1.76849e+07	1.5253e+07	1.26203e+07	1.25476e+07	1.08937e+07	1.92756e+07	1.69868e+07	1.26951e+07
M149T546	L-Arabinose	149.01	545.6	150.053	11.1986	C5H10O5	[M-H]-	Organooxygen compounds	Carbohydrates and carbohydrate conjugates	C00259	Carbohydrate metabolism; Membrane transport; Global and overview maps	5328-37-0 / 147-81-9 / 87-72-9	HMDB0000646	BioDeepDB	2	neg	4.08959e+06	6.14258e+06	2.88073e+06	6.65396e+06	7.08008e+06	4.49384e+06	5.41952e+06	6.48581e+06	5.5535e+06	4.87803e+06	4.44879e+06	5.84017e+06	3.1539e+06	1.15859e+06	2.28034e+06	4.03026e+06	131131	528019	1.14249e+06	1.41051e+06	988497	1.06347e+06	850975	1.67599e+06	90330.2	1.24544e+06	120511	119197	2.09021e+06	60682	127207	94537.8
M167T73	3,4-Dihydroxybenzeneacetic acid	167.035	72.9	168.042	2.25102	C8H8O4	[M-H]-	Phenols	Benzenediols	C01161	Substance dependence; Amino acid metabolism; Nervous system; Global and overview maps	102-32-9	HMDB0001336	BioDeepDB	2	neg	7.59631e+06	6.58168e+06	5.54276e+06	6.21329e+06	9.36221e+06	5.77656e+06	5.82283e+06	6.82125e+06	7.99051e+06	1.74135e+06	6.15891e+06	2.32081e+06	5.87025e+06	7.70542e+06	8.37803e+06	4.03089e+06	4.83717e+06	5.12746e+06	1.95632e+06	1.78567e+06	5.1232e+06	7.98101e+06	1.06794e+07	7.10203e+06	1.16016e+07	6.65865e+06	7.61879e+06	4.88125e+06	6.33739e+06	5.94566e+06	5.18942e+06	5.07329e+06
M149T48	D-Xylose	149.046	48	150.053	1.85178	C5H10O5	[M-H]-	Organooxygen compounds	Carbohydrates and carbohydrate conjugates	C00181	Carbohydrate metabolism; Membrane transport; Global and overview maps	58-86-6	HMDB0000098	BioDeepDB	2	neg	1.11812e+07	1.13818e+07	1.02149e+07	1.10377e+07	1.10337e+07	1.0711e+07	1.03015e+07	9.90596e+06	1.2157e+07	1.00318e+07	8.72727e+06	7.54792e+06	8.23617e+06	7.82809e+06	7.49785e+06	7.76272e+06	9.66056e+06	1.16414e+07	1.01936e+07	9.1874e+06	1.11349e+07	7.18048e+06	1.16761e+07	8.17645e+06	6.61277e+06	8.63596e+06	1.1122e+07	7.76214e+06	1.00994e+07	8.78378e+06	1.01683e+07	1.08234e+07
M150T684	D-Lyxose	149.995	683.8	150.053	10.7032	C5H10O5	[M]-			C00476	Carbohydrate metabolism	1114-34-7		BioDeepDB	2	neg	9.36182e+06	8.86285e+06	9.61147e+06	8.60266e+06	8.19896e+06	3.32624e+06	1.31541e+07	7.19366e+06	9.40068e+06	8.96317e+06	8.60153e+06	8.51792e+06	8.37494e+06	8.92835e+06	8.49359e+06	9.30945e+06	7.38105e+06	7.35397e+06	7.44401e+06	7.31649e+06	3.42506e+06	7.56813e+06	8.16031e+06	3.59847e+06	1.07294e+07	1.26641e+07	1.22013e+07	9.27368e+06	1.5969e+07	1.07241e+07	1.46024e+07	9.69731e+06
M150T664	D-Ribose	149.995	663.9	150.053	11.3881	C5H10O5	[M]-	Organooxygen compounds	Carbohydrates and carbohydrate conjugates	C00121	Carbohydrate metabolism; Membrane transport; Global and overview maps; Cell motility	613-83-2 / 50-69-1	HMDB0000283	BioDeepDB	2	neg	2.07558e+06	1.34736e+06	3.19984e+06	1.04139e+06	2.62429e+06	1.66038e+06	3.83504e+06	2.17364e+06	2.13223e+06	160412	1.48712e+06	1.626e+06	2.61965e+06	8.67998e+06	507737	4.01607e+06	2.65081e+06	3.95486e+06	4.37513e+06	2.05108e+06	5.96941e+06	1.93477e+06	603734	2.60696e+06	4.36323e+06	3.25476e+06	1.34108e+06	868208	1.71489e+06	533804	2.01815e+06	594366
M153T80	2-Pyrocatechuic acid	153.02	80.1	154.027	2.4572	C7H6O4	[M-H]-	Benzene and substituted derivatives	Benzoic acids and derivatives	C00196	Chemical structure transformation maps; Xenobiotics biodegradation and metabolism; Global and overview maps; Metabolism of terpenoids and polyketides	303-38-8	HMDB0000397	BioDeepDB	2	neg	2.74754e+06	3.31644e+06	1.66126e+06	2.69902e+06	2.59359e+06	2.72082e+06	2.24684e+06	2.49176e+06	2.96384e+06	2.11448e+06	1.80472e+06	1.2666e+06	1.25072e+06	1.78825e+06	253432	2.09963e+06	1.96828e+06	654298	3.03899e+06	745939	1.80744e+06	1.74189e+06	2.23813e+06	1.64953e+06	634958	709224	1.22398e+06	831371	1.2336e+06	922731	1.02907e+06	939950
M174T47	N-Acetyl-L-aspartic acid	174.041	47	175.048	1.01126	C6H9NO5	[M-H]-	Carboxylic acids and derivatives	Amino acids, peptides, and analogues	C01042	Amino acid metabolism; Global and overview maps	997-55-7	HMDB0000812	BioDeepDB	2	neg	3.07658e+07	2.79476e+07	2.70143e+07	2.75063e+07	2.29249e+06	3.39608e+06	3.28766e+06	2.55949e+06	1.10056e+07	6.62097e+06	5.0642e+06	5.87785e+06	5.547e+06	6.1117e+06	5.75849e+06	2.62567e+06	2.52813e+07	1.7365e+07	2.69859e+07	2.83098e+07	3.36503e+07	2.62193e+07	3.76795e+07	2.9043e+07	1.71865e+08	1.30787e+08	6.9941e+07	6.36297e+07	7.12587e+07	1.32513e+08	1.03635e+08	7.79703e+07
M159T99	Oxoadipic acid	158.978	99.4	160.037	4.04617	C6H8O5	[M-H]-	Keto acids and derivatives	Medium-chain keto acids and derivatives	C00322	Energy metabolism; Amino acid metabolism; Global and overview maps	3184-35-8	HMDB0000225	BioDeepDB	2	neg	2.53614e+06	1.27386e+06	1.80917e+06	1.59968e+06	1.47175e+06	1.4077e+06	1.47968e+06	1.66567e+06	1.43277e+06	1.48876e+06	1.64582e+06	1.48633e+06	1.60209e+06	1.42085e+06	1.46642e+06	1.61676e+06	2.38461e+06	1.81375e+06	1.66959e+06	1.67223e+06	1.91748e+06	1.69244e+06	1.81186e+06	1.66909e+06	1.76549e+06	1.98385e+06	1.75242e+06	1.85653e+06	1.58258e+06	2.11794e+06	1.89793e+06	1.71907e+06
M163T82	4-Hydroxycinnamic acid	163.041	82.3	164.047	2.91952	C9H8O3	[M-H]-	Cinnamic acids and derivatives	Hydroxycinnamic acids and derivatives	C00811	Metabolism of cofactors and vitamins; Biosynthesis of other secondary metabolites; Amino acid metabolism; Chemical structure transformation maps; Global and overview maps	7400-08-0 / 7400-08-0 501-98-4 / 501-98-4	HMDB0002035	BioDeepDB	2	neg	1.7387e+06	1.2395e+06	1.22945e+06	1.37609e+06	2.7841e+06	3.24544e+06	2.09374e+06	2.58499e+06	2.23475e+06	2.17539e+06	2.8764e+06	3.47766e+06	3.02729e+06	2.36681e+06	2.62987e+06	2.18422e+06	6.99576e+06	7.87672e+06	4.90688e+06	4.09535e+06	5.7605e+06	3.76385e+06	4.93749e+06	5.62716e+06	4.49094e+06	3.42918e+06	3.24347e+06	3.45461e+06	2.65541e+06	5.07989e+06	4.69181e+06	4.29677e+06
M165T591	Desaminotyrosine	165.041	591	166.063	7.21914	C9H10O3	[M-H]-	Phenylpropanoic acids		C01744		501-97-3	HMDB0002199	BioDeepDB	2	neg	2.94582e+06	7.86848e+06	9.17281e+06	4.55368e+06	1.30345e+07	9.05457e+06	1.05241e+07	1.19291e+07	7.15842e+06	1.09669e+07	6.80353e+06	5.77928e+06	6.15466e+06	7.60627e+06	5.51208e+06	6.14111e+06	3.90041e+06	1.08896e+07	9.63976e+06	9.89045e+06	5.6703e+06	1.01845e+07	8.0318e+06	9.08341e+06	7.1035e+06	9.02864e+06	9.42238e+06	8.26555e+06	7.65694e+06	6.33519e+06	9.37429e+06	5.74195e+06
M187T72	Azelaic acid	187.098	72.1	188.105	0.940684	C9H16O4	[M-H]-	Fatty Acyls	Fatty acids and conjugates	C08261		123-99-9	HMDB0000784	BioDeepDB	2	neg	2.60946e+07	3.579e+07	3.2522e+07	3.27716e+07	6.79477e+06	5.50319e+06	6.59073e+06	5.78699e+06	1.12416e+07	8.3685e+06	3.59093e+06	5.73967e+06	2.04018e+06	1.9635e+06	2.5582e+06	3.16651e+06	1.05025e+06	1.18457e+06	4.48193e+06	6.31516e+06	5.3656e+06	6.04548e+06	5.93498e+06	4.22746e+06	5.02721e+06	5.1861e+06	7.00951e+06	4.50257e+06	5.27393e+06	1.22591e+06	1.28234e+06	4.48118e+06
M191T42	Citric acid	191.02	42.2	192.027	0.125641	C6H8O7	[M-H]-	Carboxylic acids and derivatives	Tricarboxylic acids and derivatives	C00158	Cancer: overview; Chemical structure transformation maps; Signal transduction; Sensory system; Endocrine system; Carbohydrate metabolism; Biosynthesis of other secondary metabolites; Metabolism of terpenoids and polyketides; Amino acid metabolism; Energy metabolism; Global and overview maps	77-92-9 / 126-44-3	HMDB0000094	BioDeepDB	2	neg	1.91852e+08	2.92542e+08	2.95433e+08	2.47199e+08	1.89034e+08	2.28274e+08	1.93796e+08	1.46144e+08	2.33446e+08	1.8544e+08	1.99122e+08	1.66809e+08	2.03265e+08	3.1862e+08	1.93864e+08	1.86686e+08	1.98395e+08	1.80799e+08	3.7227e+08	1.6853e+08	1.79086e+08	2.46291e+08	1.66871e+08	1.79421e+08	5.24969e+08	2.01766e+08	2.21414e+08	2.67195e+08	2.57035e+08	4.14824e+08	4.56484e+08	5.98661e+08
M175T153	Guanidinosuccinic acid	174.959	153.1	175.059	23.8597	C5H9N3O4	[M]-	Carboxylic acids and derivatives	Amino acids, peptides, and analogues	C03139		6133-30-8	HMDB0003157	BioDeepDB	2	neg	3.06663e+06	3.2093e+06	3.41145e+06	1.72968e+06	1.98765e+06	2.31693e+06	2.25263e+06	2.98768e+06	2.05803e+06	2.40565e+06	2.67332e+06	2.25618e+06	2.25765e+06	2.44624e+06	2.08031e+06	2.36608e+06	2.42311e+06	1.87942e+06	2.48181e+06	1.84103e+06	4.43931e+06	2.66469e+06	2.09291e+06	2.25902e+06	5.18978e+06	2.48424e+06	2.35545e+06	2.62292e+06	1.71709e+06	3.15471e+06	2.46703e+06	5.5603e+06
M179T48	D-Mannose	179.056	47.9	180.063	0.982931	C6H12O6	[M-H]-	Organooxygen compounds	Carbohydrates and carbohydrate conjugates	C00159	Membrane transport; Transport and catabolism; Carbohydrate metabolism; Immune system; Global and overview maps	3458-28-4 / 3458-28-4 31103-86-3 / 530-26-7	HMDB0000169	BioDeepDB	2	neg	4.07425e+07	3.49048e+07	2.78733e+07	2.47254e+07	3.71911e+07	4.41141e+07	3.39477e+07	3.40858e+07	3.0298e+07	2.90557e+07	4.21091e+07	4.59167e+07	3.78529e+07	3.67843e+07	3.5771e+07	2.7011e+07	8.75516e+07	1.00528e+08	6.81698e+07	7.09658e+07	8.77092e+07	6.79857e+07	8.15147e+07	9.02255e+07	7.64367e+07	5.85507e+07	5.85662e+07	6.57742e+07	3.90638e+07	8.31164e+07	7.38721e+07	5.89395e+07
M187T323	10-Hydroxydecanoic acid	187.134	322.8	188.141	0.12825	C10H20O3	[M-H]-			C02774		1679-53-4		BioDeepDB	2	neg	314907	2.5145e+06	2.52937e+06	2.15779e+06	1.00634e+06	329918	565206	550749	370919	729007	2.13431e+06	450858	406590	323029	932683	823849	838614	963518	869798	419142	543879	344822	453318	397513	6.94791e+06	3.71835e+06	4.62657e+06	5.84901e+06	3.24986e+06	6.97648e+06	5.87706e+06	5.25405e+06
M177T59	Gluconic acid	177.041	59.4	196.058	3.89741	C6H12O7	[M-H2O-H]-	Organooxygen compounds	Carbohydrates and carbohydrate conjugates	C00257	Carbohydrate metabolism; Global and overview maps	526-95-4	HMDB0000625	BioDeepDB	2	neg	1.22892e+07	1.05384e+07	1.35418e+07	1.04094e+07	1.06488e+07	1.22852e+07	1.09205e+07	1.18014e+07	1.08107e+07	1.07043e+07	1.03111e+07	1.26274e+07	1.26705e+07	9.86567e+06	1.07998e+07	8.81339e+06	1.85708e+07	1.30886e+07	1.19277e+07	1.33406e+07	1.32545e+07	1.18335e+07	1.44246e+07	1.51639e+07	1.45148e+07	1.34747e+07	1.30031e+07	1.39278e+07	1.0743e+07	1.25453e+07	1.17174e+07	1.09021e+07
M205T548	Methyl jasmonate	205.16	547.7	224.141	3.27606	C13H20O3	[M-H2O-H]-	Fatty Acyls	Lineolic acids and derivatives	C11512	Lipid metabolism; Global and overview maps	1211-29-6 / 39924-52-2	HMDB0036583	BioDeepDB	2	neg	9.87864e+06	6.5118e+06	8.75901e+06	4.83235e+06	2.29375e+06	1.10804e+06	2.1049e+06	2.68453e+06	2.07306e+06	3.43935e+06	1.74266e+06	3.15761e+06	1.59867e+06	662565	1.37476e+06	2.30986e+06	4.21353e+06	3.36932e+06	2.34957e+06	5.90539e+06	6.48368e+06	1.25556e+07	7.12703e+06	5.94416e+06	7.03219e+06	3.3033e+06	7.6482e+06	9.68043e+06	6.92356e+06	3.91856e+06	2.85086e+06	8.39361e+06
M213T73	Dethiobiotin	213.125	72.8	214.132	3.17185	C10H18N2O3	[M-H]-	Fatty Acyls	Fatty acids and conjugates	C01909	Metabolism of cofactors and vitamins; Global and overview maps	533-48-2	HMDB0003581	BioDeepDB	2	neg	1.7891e+06	2.00232e+06	1.14757e+06	1.79642e+06	2.03447e+06	1.21408e+06	1.97565e+06	1.99824e+06	1.54045e+06	1.54936e+06	1.64028e+06	1.60647e+06	908252	1.47904e+06	1.58848e+06	1.7266e+06	1.65116e+06	1.65167e+06	1.59197e+06	1.60837e+06	1.0784e+06	1.68351e+06	1.97325e+06	933089	959371	1.65921e+06	1.69972e+06	969492	1.45688e+06	1.74311e+06	1.97983e+06	1.695e+06
M221T520	N-Acetyl-D-glucosamine	221.155	520.4	221.09	3.17566	C8H15NO6	[M]-	Organooxygen compounds	Carbohydrates and carbohydrate conjugates	C00140	Carbohydrate metabolism; Membrane transport; Global and overview maps	7512-17-6	HMDB0000215	BioDeepDB	2	neg	4.93599e+06	4.01958e+06	4.15795e+06	4.2049e+06	4.68473e+06	5.5416e+06	4.86627e+06	5.04666e+06	4.64617e+06	4.69726e+06	5.55063e+06	4.93198e+06	4.82144e+06	5.19818e+06	4.72997e+06	4.6585e+06	7.45081e+06	5.21901e+06	7.57025e+06	6.49833e+06	6.94681e+06	6.58675e+06	6.50157e+06	6.8414e+06	6.97467e+06	6.45004e+06	6.72959e+06	7.17669e+06	5.80623e+06	8.07428e+06	7.52057e+06	7.56868e+06
M223T591	Thymidine	223.029	591	242.09	3.17276	C10H14N2O5	[M-H2O-H]-	Pyrimidine nucleosides	Pyrimidine 2'-deoxyribonucleosides	C00214	Global and overview maps; Nucleotide metabolism	50-89-5	HMDB0000273	BioDeepDB	2	neg	4.951e+06	6.19883e+06	6.052e+06	6.11006e+06	9.23032e+06	5.82297e+06	1.11028e+07	9.26946e+06	9.61608e+06	8.27664e+06	6.56241e+06	9.98002e+06	9.14911e+06	9.55667e+06	1.09406e+07	6.01687e+06	9.92192e+06	8.28992e+06	8.10255e+06	7.49711e+06	1.40447e+07	6.56743e+06	9.66709e+06	1.42297e+07	9.59031e+06	1.05711e+07	8.96592e+06	9.59086e+06	1.20271e+07	8.21693e+06	1.05381e+07	5.56923e+06
M227T588	Myristic acid	227.202	588.4	228.209	1.21478	C14H28O2	[M-H]-	Fatty Acyls	Fatty acids and conjugates	C06424	Lipid metabolism; Global and overview maps	544-63-8	HMDB0000806	BioDeepDB	2	neg	2.3183e+07	2.24232e+07	1.25995e+07	2.287e+07	2.54534e+07	4.70809e+06	2.38468e+07	2.48654e+07	2.43946e+07	2.44012e+07	8.03092e+06	2.41826e+07	2.50088e+07	2.26145e+07	2.39768e+07	2.34311e+07	2.18223e+08	2.09141e+08	2.07219e+08	1.65774e+08	1.72283e+08	1.27604e+08	1.75119e+08	1.41408e+08	1.76872e+08	1.28601e+08	1.46506e+08	1.32847e+08	8.65688e+07	1.90628e+08	1.56322e+08	1.41407e+08
M256T364	(2S)-Liquiritigenin	256.075	364.3	256.074	3.5146	C15H12O4	[M]-	Flavonoids	Flavans	C09762	Chemical structure transformation maps; Biosynthesis of other secondary metabolites; Global and overview maps	578-86-9	HMDB0029519	BioDeepDB	2	neg	3.87124e+06	3.73787e+06	4.35157e+06	3.67048e+06	3.87449e+06	2.2701e+06	4.60558e+06	2.95771e+06	2.74935e+06	5.01748e+06	3.92618e+06	3.16554e+06	3.54245e+06	2.94666e+06	3.17337e+06	3.04565e+06	3.91198e+06	2.6068e+06	3.15156e+06	4.38591e+06	3.85931e+06	3.67913e+06	3.53487e+06	3.48267e+06	3.42516e+06	3.27979e+06	3.03013e+06	3.43138e+06	4.249e+06	2.33212e+06	3.56615e+06	3.51711e+06
M241T342	1-Hexadecanol	241.04	341.7	242.261	5.6524	C16H34O	[M-H]-	Fatty Acyls	Fatty alcohols	C00823	Lipid metabolism	36653-82-4	HMDB0003424	BioDeepDB	2	neg	4.57584e+06	1.41859e+06	1.29904e+06	1.23076e+06	1.23718e+06	4.3367e+06	4.51117e+06	4.56046e+06	4.39347e+06	4.29169e+06	1.16287e+06	648982	4.28142e+06	1.24218e+06	4.37496e+06	1.17547e+06	4.13529e+06	4.4796e+06	2.64503e+06	1.16091e+06	4.52336e+06	4.52362e+06	4.61611e+06	4.48551e+06	4.65072e+06	4.44714e+06	4.6952e+06	4.54793e+06	4.58273e+06	4.66597e+06	1.25756e+06	4.63489e+06
M250T550	2'-Deoxyadenosine	250.145	550.1	251.102	0.742565	C10H13N5O3	[M-H]-			C00559	Membrane transport; Global and overview maps; Nucleotide metabolism	16373-93-6	HMDB0000101	BioDeepDB	2	neg	3.58519e+07	1.25357e+07	3.39052e+07	7.41239e+06	1.16364e+07	1.47294e+07	1.2266e+07	1.54303e+07	2.50551e+07	1.26677e+07	1.87871e+07	1.16671e+07	2.88433e+07	2.26058e+07	8.65107e+06	8.28047e+06	6.18286e+07	3.32596e+07	3.6236e+07	1.61397e+07	3.00606e+07	7.73471e+06	3.71497e+07	1.92596e+07	1.88907e+07	4.67171e+07	2.77004e+07	4.083e+07	5.27429e+07	2.39426e+07	2.65812e+07	1.47604e+07
M255T665	Palmitic acid	255.23	664.8	256.24	12.285	C16H32O2	[M-H]-	Fatty Acyls	Fatty acids and conjugates	C00249	Lipid metabolism; Chemical structure transformation maps; Global and overview maps	57-10-3	HMDB0000220	BioDeepDB	2	neg	4.3612e+07	4.72364e+07	3.34073e+07	3.35616e+07	4.57825e+07	4.59941e+07	4.81265e+07	5.08653e+07	4.70806e+07	4.72563e+07	4.74268e+07	4.33732e+07	4.78432e+07	4.78085e+07	4.94763e+07	4.82247e+07	4.60664e+07	7.23296e+07	5.33387e+07	6.14203e+07	6.24138e+07	4.69147e+07	6.99313e+07	5.98999e+07	5.25666e+07	5.92123e+07	4.59538e+07	4.76068e+07	5.16712e+07	8.0245e+07	6.77602e+07	4.71329e+07
M269T500	Dehydroepiandrosterone	269.212	499.8	288.209	0.765679	C19H28O2	[M-H2O-H]-	Steroids and steroid derivatives	Androstane steroids	C01227	Cancer: overview; Endocrine system; Lipid metabolism; Xenobiotics biodegradation and metabolism; Cancer: specific types; Global and overview maps	53-43-0	HMDB0000077	BioDeepDB	2	neg	2.07946e+07	1.0818e+07	1.31322e+07	9.12498e+06	9.95654e+06	9.44234e+06	1.14136e+07	9.52493e+06	5.72444e+06	8.42634e+06	8.43274e+06	1.67332e+07	9.22391e+06	8.29061e+06	8.69739e+06	1.00225e+07	9.75795e+06	1.04435e+07	9.48251e+06	1.05309e+07	1.02862e+07	5.16297e+07	1.40362e+07	1.06758e+07	8.72534e+06	1.08395e+07	1.21939e+07	5.95998e+07	1.07672e+07	1.12597e+07	1.50055e+07	6.65897e+07
M289T54	Epiandrosterone	288.952	54.5	290.225	0.408348	C19H30O2	[M-H]-	Steroids and steroid derivatives	Androstane steroids	C07635	Xenobiotics biodegradation and metabolism; Global and overview maps	481-29-8	HMDB0000365	BioDeepDB	2	neg	1.14604e+07	1.13858e+07	1.17657e+07	6.73103e+06	4.91819e+07	5.7295e+07	5.12131e+07	5.12432e+07	3.09283e+07	2.73126e+07	3.44383e+07	4.03449e+07	3.0048e+07	3.43836e+07	2.73054e+07	3.3483e+07	6.18234e+07	8.63621e+07	5.00723e+07	4.98589e+07	6.82813e+07	5.10912e+07	1.05525e+08	7.72618e+07	7.35626e+07	6.37251e+07	4.93674e+07	5.49336e+07	4.05101e+07	9.41858e+07	8.23369e+07	5.73759e+07
M281T656	(6Z)-Octadecenoic acid	281.248	655.7	282.256	0.796449	C18H34O2	[M-H]-			C08363		593-39-5		BioDeepDB	2	neg	1.16053e+09	1.65948e+08	9.9635e+08	1.42906e+09	1.91045e+09	1.08686e+09	1.14379e+09	2.50901e+09	2.60444e+08	2.61228e+08	7.60455e+08	6.32505e+08	9.02305e+08	3.86605e+08	8.49163e+07	9.51812e+08	2.80131e+08	1.00998e+09	2.17811e+09	9.18588e+08	4.95528e+07	4.08992e+07	1.20335e+09	7.2121e+07	7.91869e+08	1.13536e+09	6.21535e+07	1.96562e+09	1.73294e+09	8.79665e+08	1.57416e+09	9.85465e+08
M283T550	2-Methoxyestradiol	283.17	549.6	302.188	1.73041	C19H26O3	[M-H2O-H]-	Steroids and steroid derivatives	Estrane steroids	C05302	Lipid metabolism	362-07-2	HMDB0000405	BioDeepDB	2	neg	1.59014e+07	9.64045e+06	9.95867e+06	1.04413e+07	8.98021e+06	8.57565e+06	7.37476e+06	9.70537e+06	7.29162e+06	8.55907e+06	8.57036e+06	1.07406e+07	5.06905e+06	4.14188e+06	5.7238e+06	4.59612e+06	2.29628e+07	2.64836e+07	2.16033e+07	2.11458e+07	2.73265e+07	1.48226e+07	2.71729e+07	2.707e+07	2.19276e+07	1.72933e+07	1.47573e+07	1.71402e+07	1.21992e+07	2.94682e+07	2.15705e+07	1.53492e+07
M297T516	Nonadecanoic acid	297.244	516.3	298.287	0.911369	C19H38O2	[M-H]-	Fatty Acyls	Fatty acids and conjugates	C16535		646-30-0	HMDB0000772	BioDeepDB	2	neg	6.42652e+07	5.69057e+07	2.23292e+07	1.26975e+07	3.40601e+07	5.10238e+07	1.21709e+07	4.17627e+07	2.06616e+07	1.6722e+07	1.65184e+07	2.57138e+07	1.07882e+07	2.55585e+07	2.98886e+07	4.2915e+07	5.23094e+07	5.29291e+07	3.03885e+06	4.84083e+07	3.68708e+07	3.78815e+07	5.72054e+07	4.17079e+07	4.29233e+07	1.14124e+07	3.89278e+07	3.08238e+07	1.97338e+07	1.05326e+07	5.43391e+07	1.94962e+07
M300T556	all-trans-Retinoic acid	300.204	556.1	300.209	15.3229	C20H28O2	[M]-	Prenol lipids	Retinoids	C00777	Cancer: overview; Metabolism of cofactors and vitamins; Cancer: specific types; Immune system; Global and overview maps	302-79-4	HMDB0001852	BioDeepDB	2	neg	1.79626e+06	3.24342e+06	2.21703e+06	2.46206e+06	1.41305e+06	1.27246e+06	962634	2.34423e+06	1.16096e+06	1.8819e+06	1.75555e+06	594258	1.23067e+06	3.07548e+06	1.43606e+06	2.00308e+06	368372	1.50374e+06	1.65524e+06	1.90825e+06	1.4689e+06	1.35889e+06	487471	459574	438536	437352	395120	117853	1.80997e+06	1.66942e+06	508546	661683
M299T599	Kaempferide	299.259	598.7	300.063	0.937047	C16H12O6	[M-H]-	Flavonoids	O-methylated flavonoids	C10098	Biosynthesis of other secondary metabolites	491-54-3	HMDB0037441	BioDeepDB	2	neg	3.18942e+07	2.82449e+07	2.28375e+07	2.25268e+07	3.85016e+07	5.93483e+07	4.81787e+07	1.00427e+08	9.06261e+07	9.07132e+07	1.11519e+07	3.14142e+07	3.72888e+07	4.37047e+07	3.25293e+07	7.92157e+07	7.54172e+07	3.78597e+07	6.19249e+07	7.68512e+07	1.19198e+08	5.84366e+07	6.47989e+07	1.09391e+08	9.27335e+07	2.32712e+07	4.41129e+07	3.48987e+07	9.99147e+06	4.92777e+07	4.70133e+07	3.31731e+07
M339T491_2	Fructose 1,6-bisphosphate	339.2	490.9	339.996	1.00348	C6H14O12P2	[M-H]-	Organooxygen compounds	Carbohydrates and carbohydrate conjugates	C00354	Cancer: overview; Signal transduction; Endocrine system; Amino acid metabolism; Energy metabolism; Global and overview maps	488-69-7	HMDB0001058	BioDeepDB	2	neg	1.28273e+08	1.7713e+08	1.51915e+08	1.30115e+08	3.4082e+07	1.2982e+07	2.98489e+07	3.42818e+07	4.05485e+07	4.40445e+07	4.13673e+07	4.26069e+07	2.12844e+07	9.21455e+06	1.6891e+07	9.82103e+06	3.96262e+07	5.68367e+07	6.74051e+07	7.57725e+07	5.84411e+07	5.39771e+07	7.93789e+07	4.79404e+07	7.27998e+07	5.40762e+07	5.36473e+07	5.12683e+07	3.76994e+07	6.7986e+07	5.43135e+07	3.69738e+07
M347T47	IMP	347.039	47.3	348.047	1.10255	C10H13N4O8P	[M-H]-	Purine nucleotides	Purine ribonucleotides	C00130	Drug resistance: antineoplastic; Sensory system; Nucleotide metabolism; Chemical structure transformation maps; Global and overview maps	131-99-7	HMDB0000175	BioDeepDB	2	neg	1.33951e+07	1.2103e+07	1.19822e+07	1.69134e+06	6.27441e+06	9.12702e+06	9.71816e+06	1.09944e+07	6.78134e+06	5.82205e+06	1.18049e+07	9.10481e+06	1.45027e+07	1.3055e+07	1.53193e+07	9.34614e+06	2.05003e+07	3.08937e+07	1.69288e+07	1.96936e+07	2.62079e+07	1.25415e+07	2.52799e+07	2.2219e+07	2.11817e+07	1.49958e+07	1.26555e+07	1.13761e+07	8.24537e+06	2.08581e+07	2.25628e+07	1.2031e+07
M371T566_2	Deoxycorticosterone acetate	371.223	565.7	372.23	0.334031	C23H32O4	[M-H]-			C14554		56-47-3		BioDeepDB	2	neg	1.73286e+07	2.93265e+06	4.33301e+06	4.34803e+06	3.4353e+06	1.32005e+07	3.54897e+06	1.83868e+07	2.05199e+07	2.91463e+06	8.73242e+06	1.69568e+07	2.57726e+06	2.5728e+06	2.26736e+06	1.98268e+06	1.16589e+07	1.3696e+07	1.34592e+07	1.30789e+07	3.4674e+06	1.11883e+07	1.24614e+07	7.65717e+06	1.03352e+07	9.3945e+06	8.16897e+06	1.06034e+07	8.6803e+06	8.96914e+06	9.62872e+06	7.45517e+06
M397T474	Daidzin	397.227	474.1	416.111	0.00682116	C21H20O9	[M-H2O-H]-	Isoflavonoids	Isoflavonoid O-glycosides	C10216	Biosynthesis of other secondary metabolites	552-66-9	HMDB0033991	BioDeepDB	2	neg	3.78592e+06	3.55682e+06	1.67618e+06	3.44918e+06	4.08948e+06	4.88204e+06	3.82503e+06	4.14252e+06	2.86889e+06	3.3199e+06	2.65059e+06	2.02918e+06	3.55601e+06	4.07347e+06	3.85671e+06	4.25222e+06	3.41971e+06	3.28736e+06	3.25926e+06	3.53011e+06	3.22583e+06	1.35746e+06	3.60789e+06	2.99353e+06	3.26761e+06	2.94444e+06	519107	365157	273169	1.03222e+06	3.1505e+06	392758
M403T43_2	CDP	403.011	43.3	403.018	8.05791	C9H15N3O11P2	[M]-	Pyrimidine nucleotides	Pyrimidine ribonucleotides	C00112	Global and overview maps; Nucleotide metabolism	63-38-7	HMDB0001546	BioDeepDB	2	neg	3.75885e+06	2.98984e+06	3.80421e+06	2.63395e+06	8.91945e+06	7.24901e+06	7.8261e+06	8.09063e+06	6.56393e+06	7.83723e+06	8.87509e+06	9.60315e+06	5.63884e+06	4.48493e+06	7.07117e+06	6.06438e+06	8.18399e+06	9.34427e+06	7.4354e+06	9.11243e+06	1.01017e+07	7.3135e+06	1.1146e+07	1.00879e+07	6.56127e+06	6.44709e+06	5.33203e+06	5.36111e+06	4.99877e+06	6.691e+06	6.68371e+06	5.20868e+06
M507T591_1	ATP	507.12	591	506.996	1.7217	C10H16N5O13P3	[M]-	Purine nucleotides	Purine ribonucleotides	C00002	Endocrine and metabolic disease; Membrane transport; Transport and catabolism; Signal transduction; Cell growth and death; Sensory system; Endocrine system; Environmental adaptation; Cardiovascular disease; Neurodegenerative disease; Biosynthesis of other secondary metabolites; Signaling molecules and interaction; Metabolism of terpenoids and polyketides; Nucleotide metabolism; Infectious disease…	56-65-5 / 987-65-5	HMDB0000538	BioDeepDB	2	neg	9.86314e+06	4.24612e+06	8.16446e+06	8.34553e+06	6.4183e+06	8.02557e+06	8.73613e+06	5.70705e+06	8.99966e+06	5.5738e+06	4.0576e+06	7.55126e+06	4.95502e+06	6.96452e+06	6.09655e+06	7.23016e+06	4.45413e+06	5.82863e+06	9.95544e+06	7.87042e+06	8.55998e+06	5.87483e+06	1.21363e+07	9.39859e+06	4.75886e+06	5.3489e+06	8.7247e+06	1.11207e+07	6.55331e+06	1.19779e+07	4.9834e+06	3.70948e+06
M111T73	Uracil	111.02	72.8	112.027	0.684561	C4H4N2O2	[M-H]-	Diazines	Pyrimidines and pyrimidine derivatives	C00106	Metabolism of cofactors and vitamins; Metabolism of other amino acids; Global and overview maps; Nucleotide metabolism	66-22-8	HMDB0000300	BioDeepDB	2	neg	1.7146e+07	1.32499e+07	1.31614e+07	1.11665e+07	5.61677e+06	6.10169e+06	5.60936e+06	6.8143e+06	6.03147e+06	6.12184e+06	6.82436e+06	8.41679e+06	675831	3.06202e+06	3.37419e+06	785563	2.00021e+07	2.10419e+07	1.58181e+07	1.79737e+07	1.97632e+07	1.19401e+07	1.95412e+07	2.01244e+07	1.86325e+07	1.5674e+07	1.23369e+07	1.05756e+07	7.25072e+06	1.88905e+07	1.68267e+07	1.20916e+07
M129T48	Cyanuric acid	129.019	47.8	129.017	16.2766	C3H3N3O3	[M]-	Triazines	1,3,5-triazines	C06554	Xenobiotics biodegradation and metabolism; Global and overview maps	108-80-5/504-19-8	HMDB0041861	BioDeepDB	2	neg	8.22233e+06	7.90575e+06	1.97681e+07	8.23038e+06	2.54252e+07	1.34489e+07	2.11577e+07	2.23386e+07	7.19014e+06	1.53457e+07	8.61396e+06	8.71869e+06	2.28849e+07	4.946e+06	1.39264e+07	1.3187e+07	1.73619e+07	1.5249e+07	1.30357e+07	1.94193e+07	1.99273e+07	5.59517e+07	2.09723e+07	4.34022e+07	2.62311e+07	2.6507e+07	1.69099e+07	2.43802e+07	5.41224e+07	7.58906e+06	7.2918e+06	2.46377e+07
M134T78	Adenine	134.047	77.7	135.054	1.31297	C5H5N5	[M-H]-	Imidazopyrimidines	Purines and purine derivatives	C00147	Metabolism of terpenoids and polyketides; Global and overview maps; Nucleotide metabolism	73-24-5	HMDB0000034	BioDeepDB	2	neg	4.27695e+07	4.61787e+07	4.4461e+07	4.08039e+07	1.38412e+07	1.04045e+07	1.51488e+07	1.77146e+07	2.73708e+07	2.94625e+07	2.60904e+07	2.66254e+07	8.76803e+06	8.88945e+06	1.06511e+07	1.56825e+07	3.29753e+07	3.39043e+07	3.24833e+07	3.20569e+07	3.69439e+07	2.47665e+07	3.7295e+07	3.14841e+07	2.66384e+07	2.44479e+07	2.36309e+07	2.38371e+07	1.90354e+07	1.06326e+07	9.08404e+06	2.47251e+07
M135T58	Hypoxanthine	135.031	57.6	136.038	2.04397	C5H4N4O	[M-H]-	Imidazopyrimidines	Purines and purine derivatives	C00262	Global and overview maps; Nucleotide metabolism	68-94-0	HMDB0000157	BioDeepDB	2	neg	5.94223e+06	9.71138e+06	6.42806e+06	6.86628e+06	3.79856e+06	9.52977e+06	6.1782e+06	7.65635e+06	3.23284e+06	6.77299e+06	3.26951e+06	3.37034e+06	8.63317e+06	6.98869e+06	5.99831e+06	9.24532e+06	3.46142e+06	1.03051e+07	7.12506e+06	9.06732e+06	9.22317e+06	2.81728e+06	5.67084e+06	6.34252e+06	7.79906e+06	9.41237e+06	4.00555e+06	2.6406e+06	2.71131e+06	4.81379e+06	7.80013e+06	3.55254e+06
M138T335	4-Nitrophenol	138.02	335.1	139.027	2.1736	C6H5NO3	[M-H]-	Phenols	Nitrophenols	C00870	Xenobiotics biodegradation and metabolism; Global and overview maps	100-02-7	HMDB0001232	BioDeepDB	2	neg	1.08914e+07	6.65817e+06	6.74553e+06	5.39232e+06	6.03278e+06	5.85579e+06	6.82978e+06	5.68532e+06	6.71238e+06	6.30874e+06	5.89608e+06	6.29027e+06	6.72195e+06	6.7515e+06	6.58414e+06	7.36452e+06	6.38646e+06	6.13589e+06	5.40403e+06	6.16061e+06	6.66653e+06	5.97472e+06	6.12402e+06	5.9511e+06	6.18261e+06	6.40488e+06	6.63043e+06	6.12399e+06	6.37301e+06	6.27624e+06	6.62055e+06	6.45509e+06
M151T360	3,4-Dihydroxyphenylglycol	151.041	360.2	170.058	8.54074	C8H10O4	[M-H2O-H]-	Phenols	Benzenediols	C05576	Amino acid metabolism; Global and overview maps	28822-73-3/3343-19-9	HMDB0000318	BioDeepDB	2	neg	540649	351797	362968	341157	724192	877568	663869	739146	517414	584740	786584	941474	814773	772967	829944	574568	1.70149e+06	1.68571e+06	1.30055e+06	1.23376e+06	1.37763e+06	1.17523e+06	1.26791e+06	1.46364e+06	1.26712e+06	1.1256e+06	1.03934e+06	1.1523e+06	809868	1.39891e+06	1.36489e+06	1.13527e+06
M152T383	Aminosalicylic Acid	152.036	383.1	153.043	1.15762	C7H7NO3	[M-H]-	Benzene and substituted derivatives	Benzoic acids and derivatives	C02518		65-49-6	HMDB0014378	BioDeepDB	2	neg	1.59869e+06	5.90891e+06	6.14041e+06	5.65658e+06	6.18018e+06	6.00469e+06	6.02041e+06	5.78543e+06	6.27462e+06	6.11603e+06	6.15421e+06	5.84076e+06	5.69737e+06	5.77581e+06	5.6706e+06	5.98279e+06	5.89496e+06	1.5186e+06	5.53163e+06	5.77411e+06	5.70892e+06	5.84243e+06	5.8376e+06	5.49928e+06	6.14414e+06	1.44598e+06	5.8029e+06	5.98197e+06	5.74083e+06	5.64656e+06	5.89075e+06	5.81245e+06
M159T47_1	Pyrophosphate	158.926	46.7	177.943	6.22932	H4P2O7	[M-H2O-H]-	Non-metal oxoanionic compounds	Non-metal pyrophosphates	C00013	Energy metabolism; Neurodegenerative disease	14000-31-8/2466-09-3	HMDB0000250	BioDeepDB	2	neg	8.78583e+06	7.48835e+06	8.19469e+06	1.84374e+07	2.53204e+06	4.88181e+06	2.54813e+06	2.57476e+06	7.7207e+06	1.29942e+07	2.61542e+06	1.78121e+07	4.77388e+06	1.62339e+07	1.88615e+07	1.93983e+07	1.39131e+07	1.45656e+07	1.41411e+07	1.32713e+07	1.15559e+07	1.76181e+07	1.28592e+07	1.31462e+07	1.29127e+07	1.2936e+07	6.02489e+06	1.282e+07	1.10803e+07	1.2483e+07	1.20466e+07	1.11727e+07
M186T43	(2R)-2-Hydroxy-3-(phosphonatooxy)propanoate	185.989	43.3	185.993	20.4313	C3H7O7P	[M]-	Carbohydrates and carbohydrate conjugates	Sugar acids and derivatives	C00197	Cancer: overview; Chemical structure transformation maps; Endocrine system; Carbohydrate metabolism; Lipid metabolism; Biosynthesis of other secondary metabolites; Amino acid metabolism; Energy metabolism; Global and overview maps	3443-57-0	HMDB0060180	BioDeepDB	2	neg	2.86908e+06	2.81623e+06	4.25674e+06	3.92702e+06	740506	4.27287e+06	663159	2.45961e+06	3.38949e+06	2.90144e+06	4.04745e+06	2.65373e+06	4.39832e+06	2.37017e+06	2.39664e+06	3.37287e+06	2.63017e+06	8.22557e+06	3.36214e+06	3.81053e+06	3.78955e+06	2.76333e+06	3.49146e+06	3.77112e+06	3.61643e+06	4.67888e+06	6.22846e+06	3.99155e+06	3.36866e+06	3.49688e+06	3.79529e+06	3.08195e+06
M176T73	N-Formyl-L-methionine	176.039	73	177.046	0.999779	C6H11NO3S	[M-H]-	Carboxylic acids and derivatives	Amino acids, peptides, and analogues	C03145	Amino acid metabolism	4289-98-9	HMDB0001015	BioDeepDB	2	neg	871402	844649	978660	996055	1.19896e+06	1.32203e+06	1.41882e+06	1.29208e+06	1.57194e+06	1.45253e+06	1.43467e+06	1.64e+06	1.63089e+06	1.46582e+06	1.28627e+06	1.58468e+06	6.15274e+06	2.93453e+06	9.693e+06	3.88841e+06	4.5255e+06	1.60325e+07	4.58273e+06	4.92754e+06	5.20337e+06	1.38768e+07	1.84675e+07	2.39038e+07	2.26213e+07	1.59234e+06	2.74462e+06	2.84769e+07
M179T85	4-Hydroxyphenylpyruvic acid	179.037	85.1	180.042	9.36121	C9H8O4	[M-H]-	Benzene and substituted derivatives	Phenylpyruvic acid derivatives	C01179	Metabolism of cofactors and vitamins; Biosynthesis of other secondary metabolites; Metabolism of terpenoids and polyketides; Amino acid metabolism; Chemical structure transformation maps; Global and overview maps	156-39-8	HMDB0000707	BioDeepDB	2	neg	4.38588e+06	7.14603e+06	6.88115e+06	1.22265e+07	2.38642e+07	4.73566e+06	5.6048e+06	2.63924e+07	2.99969e+07	9.87528e+06	3.38299e+06	1.52046e+06	1.81206e+07	2.82921e+06	1.91287e+06	2.00443e+06	9.02366e+06	5.05548e+06	2.25614e+06	1.25071e+07	1.73047e+07	4.55813e+06	6.99739e+06	9.56369e+06	2.16262e+07	7.23397e+06	5.07724e+06	2.38834e+07	1.16368e+07	6.78353e+06	4.31268e+06	2.93203e+06
M179T97	Caffeic acid	179.036	96.6	180.042	7.12705	C9H8O4	[M-H]-	Cinnamic acids and derivatives	Hydroxycinnamic acids and derivatives	C01197	Chemical structure transformation maps; Biosynthesis of other secondary metabolites; Global and overview maps	331-39-5/501-16-6	HMDB0001964	BioDeepDB	2	neg	4.27764e+06	3.70931e+06	3.74702e+06	3.30902e+06	3.46612e+06	3.72581e+06	3.51679e+06	3.5627e+06	3.13655e+06	3.82301e+06	3.25121e+06	3.58676e+06	3.1093e+06	3.33137e+06	3.93191e+06	3.43796e+06	8.65761e+06	3.72852e+06	3.55065e+06	3.69937e+06	3.31848e+06	3.35452e+06	3.53915e+06	3.69398e+06	3.47525e+06	3.44533e+06	3.43223e+06	3.28286e+06	3.50406e+06	3.25673e+06	3.38548e+06	3.36016e+06
M271T481	16-Hydroxy hexadecanoic acid	271.229	481.4	272.235	2.94954	C16H32O3	[M-H]-	Fatty Acyls	Fatty acids and conjugates	C18218	Lipid metabolism; Global and overview maps	506-13-8	HMDB0006294	BioDeepDB	2	neg	584512	530753	429015	333469	214250	364788	314773	461424	487750	463059	401398	665385	397348	427330	591106	498301	7.80523e+06	4.28053e+07	3.45214e+07	2.46168e+07	1.53232e+07	1.17034e+07	1.27022e+07	1.4621e+07	5.59819e+07	3.30012e+07	3.99368e+07	4.49481e+07	2.04076e+07	5.90443e+07	4.80173e+07	4.30185e+07
M266T75_2	Deoxyguanosine	266.09	75.4	267.097	0.285618	C10H13N5O4	[M-H]-	Purine nucleosides	Purine 2'-deoxyribonucleosides	C00330	Membrane transport; Global and overview maps; Nucleotide metabolism	961-07-9	HMDB0000085	BioDeepDB	2	neg	1.15306e+06	257074	735684	310178	3.73149e+06	2.03809e+06	653054	964353	1.5804e+06	2.21152e+06	3.19861e+06	4.04723e+06	2.54033e+06	1.58345e+06	2.95573e+06	2.22242e+06	2.50186e+06	5.18002e+06	308444	1.56933e+06	2.58208e+06	303996	2.46479e+06	2.66671e+06	17756.2	661546	9170.39	6578	433615	8266.86	47700	5756.38
M267T73	Inosine	267.073	73	268.081	0.374429	C10H12N4O5	[M-H]-	Purine nucleosides		C00294	Membrane transport; Global and overview maps; Nucleotide metabolism	58-63-9	HMDB0000195	BioDeepDB	2	neg	3.52933e+06	1.55655e+06	3.60159e+06	2.59442e+06	2.92709e+06	828040	1.30249e+06	1.0335e+06	2.30893e+06	1.58918e+06	2.14164e+06	3.42578e+06	961219	874062	2.34405e+06	3.58754e+06	2.27013e+06	1.00865e+06	879834	3.36947e+06	3.35992e+06	933264	4.26808e+06	2.67045e+06	3.36974e+06	2.37233e+06	700584	2.51954e+06	4.65664e+06	929298	2.66928e+06	2.6943e+06
M275T554	Stearidonic acid	275.201	553.6	276.209	0.813949	C18H28O2	[M-H]-	Fatty Acyls	Lineolic acids and derivatives	C16300	Lipid metabolism; Global and overview maps	20290-75-9	HMDB0006547	BioDeepDB	2	neg	6.01893e+06	5.63914e+06	6.21437e+06	4.747e+06	6.65785e+06	5.98779e+06	5.31598e+06	5.91376e+06	4.89957e+06	5.3644e+06	5.08635e+06	5.94007e+06	4.96865e+06	5.02891e+06	6.52185e+06	5.02219e+06	7.33141e+06	7.13527e+06	5.37726e+06	6.87124e+06	5.52711e+06	5.23868e+06	5.29953e+06	6.13777e+06	2.09385e+06	1.85649e+06	1.52111e+06	1.5312e+06	1.69195e+06	1.56877e+06	1.64828e+06	1.38023e+06
M279T650	Bovinic acid	279.241	649.6	280.24	27.2167	C18H32O2	[M-H]-	Fatty Acyls	Lineolic acids and derivatives	C04056	Lipid metabolism	2540-56-9	HMDB0003797	BioDeepDB	2	neg	3.24761e+06	3.05445e+06	2.75934e+06	2.63614e+06	83388.1	1.56762e+06	2.1991e+06	2.58687e+06	2.30881e+06	2.24747e+06	2.00004e+06	2.74787e+06	2.12309e+06	1.26735e+06	2.01866e+06	2.12545e+06	3.74555e+06	3.33352e+06	3.53549e+06	3.76258e+06	4.22902e+06	3.30264e+06	3.04276e+06	4.76743e+06	5.6825e+06	4.35983e+06	4.34962e+06	4.03433e+06	2.98149e+06	6.1419e+06	5.45763e+06	4.68566e+06
M284T402	Glycitein	284.074	402	284.068	19.0091	C16H12O5	[M]-	Isoflavonoids	Isoflav-2-enes	C14536	Biosynthesis of other secondary metabolites; Global and overview maps	40957-83-3/NA	HMDB0005781	BioDeepDB	2	neg	847612	1.21605e+06	1.15939e+06	895476	525802	3.34667e+06	516512	1.12817e+06	591836	798254	678649	469008	735761	443233	737660	506054	350173	1.01641e+06	920883	844721	982717	612032	926770	671881	575398	502677	357368	384041	286839	510984	351856	73704
M307T48	dUMP	307.033	47.9	308.041	0.977092	C9H13N2O8P	[M-H]-	Pyrimidine nucleotides	Pyrimidine deoxyribonucleotides	C00365	Drug resistance: antineoplastic; Global and overview maps; Nucleotide metabolism	964-26-1	HMDB0001409	BioDeepDB	2	neg	6.32787e+06	5.34711e+06	1.27701e+07	5.37486e+06	9.66149e+06	8.68445e+06	9.33599e+06	1.00103e+07	8.37677e+06	1.11832e+07	9.40785e+06	1.09159e+07	7.20055e+06	6.72728e+06	6.76446e+06	8.6597e+06	4.15688e+06	6.32755e+06	5.48798e+06	8.32302e+06	7.64864e+06	8.99842e+06	7.89515e+06	9.41512e+06	4.58267e+06	6.34528e+06	3.23531e+06	4.40522e+06	7.56215e+06	5.12933e+06	4.05081e+06	785980
M293T473	Gingerol	293.182	473.2	294.183	19.7011	C17H26O4	[M-H]-	Phenols	Methoxyphenols	C10462	Biosynthesis of other secondary metabolites; Global and overview maps	58253-27-3/23513-14-6	HMDB0005783	BioDeepDB	2	neg	3.24797e+07	8.54124e+06	1.38166e+07	7.2702e+06	2.62623e+07	8.26605e+06	6.46845e+07	7.18132e+06	3.21187e+07	2.66843e+07	2.37977e+07	2.28146e+07	7.51389e+06	2.40185e+07	2.46208e+07	2.21786e+07	3.42258e+07	2.59973e+07	5.83851e+07	2.51677e+07	6.32898e+07	2.96654e+07	6.24308e+07	3.50098e+07	2.77694e+07	4.44629e+07	2.83673e+07	2.67509e+07	2.538e+07	2.16542e+07	2.43267e+07	2.43866e+07
M293T512	9-OxoODE	293.212	512.3	294.219	1.70525	C18H30O3	[M-H]-	Fatty Acyls	Lineolic acids and derivatives	C14766	Lipid metabolism	54232-59-6	HMDB0004669	BioDeepDB	2	neg	155197	721213	328890	199588	909350	261677	808289	861211	1.1142e+06	426152	1.04649e+06	1.56708e+06	367540	301349	555941	1.46633e+06	2.44342e+06	2.73233e+06	2.20335e+06	2.75292e+06	2.99726e+06	480410	1.13426e+06	520641	3.62132e+06	2.45421e+06	2.04685e+06	1.73279e+06	1.33415e+06	1.11483e+06	3.4711e+06	2.26097e+06
M295T533	13S-hydroxyoctadecadienoic acid	295.228	533.5	296.235	0.758737	C18H32O3	[M-H]-	Fatty Acyls	Lineolic acids and derivatives	C14762	Lipid metabolism; Endocrine system	5204-88-6/29623-28-7	HMDB0004667	BioDeepDB	2	neg	6.09503e+06	4.06303e+06	5.71771e+06	3.75842e+06	117891	36165.4	128698	91645.4	156810	150562	2.50394e+06	2.13709e+06	149709	127778	151497	45456.5	1.61611e+07	2.7543e+07	2.29606e+07	2.88703e+07	3.56628e+07	2.11614e+07	4.05896e+07	3.0287e+07	4.50785e+07	3.30755e+07	3.34266e+07	3.11806e+07	2.07199e+07	5.34983e+07	3.78823e+07	3.46218e+07
M295T488	9,10-Epoxyoctadecenoic acid	295.228	488	296.235	0.0812932	C18H32O3	[M-H]-	Fatty Acyls	Fatty acids and conjugates	C14825	Lipid metabolism; Global and overview maps		HMDB0004701	BioDeepDB	2	neg	1.22836e+06	706857	855889	532487	101781	55479.7	103883	43416.4	150779	660661	325661	55018	177105	62363.9	180532	69666.2	4.78143e+06	8.95358e+06	2.17279e+06	2.85148e+06	4.04709e+06	4.95196e+06	5.8852e+06	4.2343e+06	1.45082e+07	1.14942e+07	1.60117e+07	1.4105e+07	7.57441e+06	1.07139e+07	1.015e+07	1.47267e+07
M301T574	19(S)-HETE	301.217	574.4	320.235	0.962761	C20H32O3	[M-H2O-H]-	Fatty Acyls	Eicosanoids	C14749	Lipid metabolism; Global and overview maps	79551-85-2/115461-40-0	HMDB0011136	BioDeepDB	2	neg	4.08282e+07	4.65725e+07	2.85114e+07	4.16856e+07	4.05682e+07	5.35994e+07	4.81027e+07	4.98102e+07	3.19292e+07	3.52733e+07	3.06765e+07	2.91809e+07	4.98382e+07	5.65648e+07	4.89856e+07	5.98456e+07	7.13989e+06	4.67029e+07	5.06645e+07	4.99917e+07	4.9337e+07	2.27152e+07	5.63416e+07	5.00165e+07	4.85097e+07	4.19566e+07	2.5236e+07	2.35613e+07	1.52872e+07	4.95811e+07	3.98164e+07	2.15017e+07
M303T484	6beta-Hydroxytestosterone	303.199	484.3	304.204	7.91559	C19H28O3	[M-H]-	Steroids and steroid derivatives	Androstane steroids	C14497		62-99-7	HMDB0006259	BioDeepDB	2	neg	1.3127e+06	1.1151e+06	1.02465e+06	1.08154e+06	478111	673973	605479	592098	818323	690713	626615	763434	385282	373693	338030	421618	1.01332e+06	708742	1.26852e+06	1.07331e+06	970384	862058	1.02844e+06	756967	1.11845e+06	1.22845e+06	1.09414e+06	1.17746e+06	876271	1.07261e+06	1.12158e+06	969510
M303T603	Arachidonic acid	303.233	603.3	304.24	0.329779	C20H32O2	[M-H]-	Fatty Acyls	Fatty acids and conjugates	C00219	Circulatory system; Cell growth and death; Nervous system; Sensory system; Endocrine system; Lipid metabolism; Structure-based classification; Immune system; Infectious disease: parasitic; Global and overview maps	506-32-1	HMDB0001043	BioDeepDB	2	neg	5.99679e+07	3.56591e+07	5.05746e+07	3.82745e+07	3.38868e+07	5.53938e+07	2.79284e+07	2.3509e+07	2.62449e+07	2.7276e+07	2.8716e+07	3.55543e+07	5.76844e+07	2.64953e+07	2.10652e+07	4.22239e+07	5.82278e+07	6.55405e+07	5.70199e+07	7.47934e+07	7.13311e+07	5.73439e+07	7.90314e+07	6.94778e+07	6.44297e+07	5.1256e+07	5.7184e+07	5.15319e+07	5.30752e+07	6.94313e+07	6.14478e+07	5.47589e+07
M311T553	Levonorgestrel	311.202	553.1	312.209	0.964004	C21H28O2	[M-H]-	Steroids and steroid derivatives	Estrane steroids	C08153		797-63-7/6533-00-2	HMDB0014511	BioDeepDB	2	neg	5.82948e+07	5.98348e+07	8.43152e+07	5.33798e+07	6.59555e+07	5.95769e+07	5.55514e+07	4.67186e+07	4.19794e+07	4.25849e+07	6.48214e+07	5.58178e+07	4.5243e+07	4.23749e+07	4.62978e+07	3.14516e+07	4.61972e+07	3.66671e+07	2.20663e+07	2.32016e+07	3.91607e+07	7.39669e+07	7.42623e+07	4.81061e+07	4.51108e+07	6.92133e+07	5.24762e+07	7.04185e+07	5.7227e+07	4.28156e+07	3.86537e+07	5.86029e+07
M331T581	Adrenic acid	331.269	580.6	332.272	15.0935	C22H36O2	[M-H]-	Fatty Acyls	Fatty acids and conjugates	C16527	Lipid metabolism; Cell growth and death	28874-58-0	HMDB0002226	BioDeepDB	2	neg	1.3132e+07	1.60513e+07	1.43531e+07	1.01801e+07	1.8603e+07	5.88965e+06	1.2851e+07	1.60502e+07	1.73169e+07	2.53955e+07	1.31986e+07	7.09008e+06	5.83166e+06	6.23646e+06	6.40047e+06	2.23297e+07	1.05892e+07	6.38341e+06	6.51339e+06	1.77033e+07	6.18403e+06	1.888e+07	2.55345e+07	2.34515e+07	1.65603e+07	7.99188e+06	6.74002e+06	7.92675e+06	9.19418e+06	6.77934e+06	1.21774e+07	2.20996e+07
M325T472_1	11-Dehydrocorticosterone	325.183	471.6	344.199	9.19481	C21H28O4	[M-H2O-H]-	Steroids and steroid derivatives	Hydroxysteroids	C05490	Lipid metabolism	72-23-1	HMDB0004029	BioDeepDB	2	neg	8.69355e+07	4.76501e+07	1.45841e+08	4.66809e+07	6.69724e+07	4.68912e+06	4.25675e+07	6.39494e+07	3.82809e+07	5.3663e+07	5.33501e+07	7.24514e+07	2.57335e+07	2.44215e+06	3.15506e+07	4.56122e+07	4.0006e+06	6.31821e+07	7.75921e+06	8.0557e+07	5.62774e+07	5.78327e+07	9.53316e+07	8.7065e+07	1.06382e+07	5.30267e+07	7.47631e+06	6.15043e+06	3.30923e+07	9.58997e+06	8.94511e+06	4.50103e+06
M330T54	dAMP	330.06	54.5	331.068	3.02975	C10H14N5O6P	[M-H]-	Purine nucleotides	Purine deoxyribonucleotides	C00360	Global and overview maps; Nucleotide metabolism	653-63-4	HMDB0000905	BioDeepDB	2	neg	1.73863e+06	525361	2.82336e+06	2.51322e+06	3.06059e+06	253990	456551	3.3218e+06	3.14982e+06	4.57202e+06	4.75619e+06	6.77292e+06	6.24719e+06	522357	6.09785e+06	8.30969e+06	3.57096e+07	3.43393e+07	4.19745e+07	2.8446e+07	4.27366e+07	4.12728e+07	3.9662e+07	3.82191e+07	3.27171e+07	1.98243e+07	2.48587e+07	2.26773e+07	7.17841e+06	3.28782e+07	2.113e+07	2.67221e+07
M346T49	3'-AMP	346.056	49.3	347.063	0.288971	C10H14N5O7P	[M-H]-	Ribonucleoside 3'-phosphates		C01367	Global and overview maps; Nucleotide metabolism	84-21-9	HMDB0003540	BioDeepDB	2	neg	3.13695e+08	6.45952e+08	3.88376e+08	4.02624e+08	3.26385e+07	1.22313e+08	6.9147e+07	9.28634e+07	1.79038e+08	1.12488e+08	5.95162e+07	1.61616e+07	8.27699e+06	4.42151e+06	3.81527e+06	9.70571e+06	1.1994e+08	1.62977e+08	1.72749e+08	1.4667e+08	1.267e+08	9.03394e+07	1.43935e+08	1.32871e+08	7.92258e+07	9.1778e+07	8.3944e+06	7.28556e+06	4.04845e+06	7.66393e+07	1.48892e+07	2.7309e+06
M362T47_2	GMP	362.049	47.3	363.058	3.59067	C10H14N5O8P	[M-H]-	Purine nucleotides	Purine ribonucleotides	C00144	Drug resistance: antineoplastic; Signal transduction; Sensory system; Nucleotide metabolism; Chemical structure transformation maps; Global and overview maps	85-32-5	HMDB0001397	BioDeepDB	2	neg	1.43273e+08	1.48353e+08	9.78139e+07	1.43221e+08	1.4581e+08	1.43218e+08	1.38962e+08	1.42144e+08	1.46381e+08	1.31277e+08	1.354e+08	1.67285e+08	1.42069e+08	1.50002e+08	1.39443e+08	1.23584e+08	4.32016e+08	1.40386e+08	1.39817e+08	1.19874e+08	1.45485e+08	1.25518e+08	1.30323e+08	1.28838e+08	1.44561e+08	1.30783e+08	1.4278e+08	1.42985e+08	1.37108e+08	1.44057e+08	1.23911e+08	1.06585e+08
M383T74	S-Adenosylhomocysteine	383.113	73.7	384.122	2.87121	C14H20N6O5S	[M-H]-	5'-deoxyribonucleosides	5'-deoxy-5'-thionucleosides	C00021	Amino acid metabolism; Global and overview maps	979-92-0	HMDB0000939	BioDeepDB	2	neg	3.45864e+06	3.17929e+06	1.46322e+06	4.20688e+06	1.77274e+06	995523	2.73778e+06	3.90779e+06	2.61341e+06	790993	2.851e+06	2.9267e+06	2.40931e+06	571962	2.19853e+06	581971	840622	3.54046e+06	951502	3.88081e+06	4.38676e+06	3.91703e+06	3.61599e+06	4.71402e+06	736888	3.92697e+06	3.67871e+06	4.94691e+06	3.09141e+06	4.99253e+06	1.04275e+06	906791
M386T44	dCDP	386.015	43.5	387.023	3.36775	C9H15N3O10P2	[M-H]-	Organic oxoanionic compounds	Organic pyrophosphates	C00705	Global and overview maps; Nucleotide metabolism	800-73-7	HMDB0001245	BioDeepDB	2	neg	2.91049e+06	2.93184e+06	2.77877e+06	2.89314e+06	3.41468e+06	860809	897875	3.60326e+06	5.00541e+06	4.38011e+06	4.46422e+06	5.54317e+06	3.8858e+06	4.28125e+06	4.60693e+06	4.93623e+06	8.18778e+06	9.37584e+06	6.91004e+06	6.80103e+06	7.29546e+06	4.47819e+06	5.85982e+06	7.91425e+06	7.73009e+06	7.45939e+06	3.96745e+06	5.66962e+06	5.35504e+06	8.87737e+06	2.22224e+06	6.59328e+06
M409T477	LysoPA(16_0_0_0)	409.235	476.8	410.243	2.50223	C19H39O7P	[M-H]-	Glycerophospholipids	Glycerophosphates	C04036			HMDB0007853	BioDeepDB	2	neg	7.73232e+06	6.94714e+06	6.86333e+06	8.44629e+06	467138	408933	554886	2.07581e+06	2.30366e+06	2.20523e+06	2.0333e+06	2.08105e+06	113727	211513	60821.7	150618	2.59983e+06	570290	3.21404e+06	4.52767e+06	3.48834e+06	610084	4.06573e+06	794106	4.2151e+06	2.37218e+06	3.33191e+06	2.879e+06	2.51106e+06	3.43003e+06	611072	2.2906e+06
M337T48_2	AICAR	337.055	47.6	338.063	1.70726	C9H15N4O8P	[M-H]-	Imidazole ribonucleosides and ribonucleotides	1-ribosyl-imidazolecarboxamides	C04677	Signal transduction; Nucleotide metabolism; Amino acid metabolism; Chemical structure transformation maps; Global and overview maps	3031-94-5	HMDB0001517	BioDeepDB	2	neg	1.12782e+07	9.64758e+06	1.21322e+07	2.44988e+06	5.32504e+06	1.0823e+06	5.12906e+06	5.1678e+06	8.42977e+06	8.11259e+06	2.14487e+06	8.35447e+06	3.33977e+06	2.26587e+06	2.92707e+06	1.47617e+06	5.48109e+06	6.10436e+06	6.73812e+06	4.89452e+06	2.17946e+06	6.45868e+06	8.24019e+06	2.85628e+06	6.16042e+06	2.20535e+06	1.65665e+06	4.39512e+06	4.69934e+06	4.98075e+06	5.35968e+06	3.25077e+06
M138T344	6-Hydroxynicotinic acid	138.02	343.5	139.027	2.41255	C6H5NO3	[M-H]-	Pyridines and derivatives	Pyridinecarboxylic acids and derivatives	C01020	Metabolism of cofactors and vitamins; Global and overview maps	5006-66-6	HMDB0002658	GNPS	2	neg	1.23717e+06	4.46919e+06	4.6123e+06	4.71792e+06	4.56746e+06	4.99256e+06	3.71785e+06	4.6842e+06	4.38576e+06	4.65699e+06	4.46286e+06	4.47139e+06	4.35923e+06	4.37236e+06	1.22223e+06	4.00853e+06	4.04303e+06	4.47723e+06	4.82142e+06	4.64239e+06	4.25186e+06	4.41508e+06	4.35879e+06	4.74489e+06	4.15955e+06	4.37171e+06	4.72221e+06	4.20741e+06	4.80543e+06	4.309e+06	4.79688e+06	4.3732e+06
M113T53	Oxalacetic acid	112.986	52.8	132.006	16.0197	C4H4O5	[M-H2O-H]-	Keto acids and derivatives	Short-chain keto acids and derivatives	C00036	Cancer: overview; Chemical structure transformation maps; Signal transduction; Carbohydrate metabolism; Xenobiotics biodegradation and metabolism; Biosynthesis of other secondary metabolites; Amino acid metabolism; Energy metabolism; Global and overview maps	328-42-7/149-63-3	HMDB0000223	MoNA	2	neg	1.39211e+09	1.41213e+09	1.35317e+09	1.26961e+09	5.41806e+08	5.95983e+08	5.65275e+08	5.43277e+08	6.23757e+08	5.46149e+08	4.50633e+08	5.67506e+08	6.29356e+08	6.14362e+08	5.75964e+08	6.25599e+08	1.67045e+09	1.70267e+09	1.54655e+09	2.09295e+09	2.01592e+09	2.31266e+09	2.02693e+09	1.88531e+09	2.11211e+09	2.02451e+09	1.9394e+09	2.10944e+09	2.38523e+09	2.07456e+09	1.86094e+09	2.04593e+09
M115T73	alpha-Ketoisovaleric acid	115.041	73	116.047	8.10045	C5H8O3	[M-H]-	Keto acids and derivatives	Short-chain keto acids and derivatives	C00141	Amino acid metabolism; Metabolism of cofactors and vitamins; Biosynthesis of other secondary metabolites; Global and overview maps	759-05-7	HMDB0000019	MoNA	2	neg	1.60733e+07	1.28016e+07	1.48571e+07	1.24225e+07	1.42468e+07	1.66558e+07	1.49516e+07	1.62051e+07	1.51983e+07	1.2327e+07	2.02821e+07	7.31957e+06	1.96587e+07	1.18366e+07	1.50897e+07	1.32119e+07	9.61734e+06	1.84025e+07	9.66938e+06	1.638e+07	1.69323e+07	7.54553e+06	1.52059e+07	2.1816e+07	1.4716e+07	1.24537e+07	1.00036e+07	1.89337e+07	2.20946e+07	1.06625e+07	1.00633e+07	1.48103e+07
M129T117	4-Acetylbutyrate	129.056	117	130.063	2.13861	C6H10O3	[M-H]-	Fatty Acyls	Fatty acids and conjugates	C02129		3128-06-1/NA	HMDB0061881	MoNA	2	neg	1.94146e+07	1.2562e+07	1.24689e+07	1.39104e+07	1.67711e+07	8.89292e+06	8.27009e+06	1.00891e+07	1.3354e+07	1.49153e+07	1.01251e+07	1.12752e+07	1.14865e+07	1.09753e+07	1.0717e+07	1.09105e+07	1.50975e+07	1.6722e+07	1.83849e+07	2.03541e+07	1.18454e+07	1.10458e+07	1.30535e+07	8.39788e+06	2.4114e+07	3.03161e+07	2.60797e+07	2.89998e+07	2.91229e+07	2.37214e+07	2.48659e+07	2.34586e+07
M129T106	3-Methyl-2-oxovaleric acid	129.056	105.6	130.063	2.13861	C6H10O3	[M-H]-	Keto acids and derivatives	Short-chain keto acids and derivatives	C03465		1460-34-0	HMDB0000491	MoNA	2	neg	3.51676e+07	4.2874e+07	3.9375e+07	3.83875e+07	1.3846e+07	1.33031e+07	1.42513e+07	1.55292e+07	1.80961e+07	1.72376e+07	1.4481e+07	1.56347e+07	8.40302e+06	8.74985e+06	8.40945e+06	1.07206e+07	1.4909e+07	1.44998e+07	1.82412e+07	2.1332e+07	1.72381e+07	1.59221e+07	2.0221e+07	1.55346e+07	1.91488e+07	1.71264e+07	1.76339e+07	1.51671e+07	1.53509e+07	1.66348e+07	1.50136e+07	1.57866e+07
M131T87	Creatine	131.072	87.4	131.07	16.0218	C4H9N3O2	[M]-	Carboxylic acids and derivatives	Amino acids, peptides, and analogues	C00300	Amino acid metabolism; Global and overview maps	57-00-1	HMDB0000064	MoNA	2	neg	6.74553e+06	7.83421e+06	7.39256e+06	7.06389e+06	2.47801e+06	2.1783e+06	2.8269e+06	2.95767e+06	3.50439e+06	3.04132e+06	2.48619e+06	2.48115e+06	1.39463e+06	1.31473e+06	1.44411e+06	1.77651e+06	2.20555e+06	2.44114e+06	3.80457e+06	3.19745e+06	2.56584e+06	2.85318e+06	3.36179e+06	2.809e+06	3.799e+06	3.15448e+06	3.14732e+06	2.64355e+06	2.88947e+06	2.60826e+06	2.68276e+06	2.77465e+06
M173T98_1	Shikimic acid	173.046	97.6	174.053	0.303851	C7H10O5	[M-H]-	Organooxygen compounds	Alcohols and polyols	C00493	Chemical structure transformation maps; Amino acid metabolism; Global and overview maps	138-59-0	HMDB0003070	MoNA	2	neg	2.80235e+07	3.00287e+07	3.67667e+07	2.9363e+07	5.88597e+07	4.62305e+07	3.93778e+07	2.81173e+07	4.4025e+07	2.83798e+07	5.29717e+07	3.04612e+07	2.76586e+07	2.40538e+07	5.23789e+07	2.23388e+07	5.37195e+07	2.89916e+07	5.43088e+07	2.20354e+07	2.73708e+07	2.22006e+07	2.34439e+07	2.39739e+07	3.85749e+07	6.84364e+07	2.14802e+07	1.93491e+07	2.07285e+07	2.46583e+07	2.69231e+07	4.35184e+07
M173T98_2	Gramine	173.104	98.3	174.116	24.9702	C11H14N2	[M-H]-	Indoles and derivatives	Indoles	C08304		87-52-5	HMDB0035762	MoNA	2	neg	3.09154e+06	3.07574e+06	3.63414e+06	1.10857e+06	3.90312e+06	1.58184e+06	5.11649e+06	2.81815e+06	7.55999e+06	4.61432e+06	3.65681e+06	2.8613e+06	2.60728e+06	2.52697e+06	2.04632e+06	1.81036e+06	4.41167e+06	3.49291e+06	2.01242e+06	2.82888e+06	2.75579e+06	3.1801e+06	2.87233e+06	3.03262e+06	8.44793e+06	2.38842e+06	2.91994e+06	1.31713e+06	4.45348e+06	2.29933e+06	2.67651e+06	2.89267e+06
M241T617	Pentadecanoic acid	241.217	617	242.225	0.0174117	C15H30O2	[M-H]-	Fatty Acyls	Fatty acids and conjugates	C16537		1002-84-2	HMDB0000826	MoNA	2	neg	4.8843e+06	5.2152e+06	4.66408e+06	1.4278e+07	2.59491e+07	1.6088e+07	2.31922e+07	2.19126e+07	2.60121e+07	3.16967e+07	2.14673e+07	1.7847e+07	3.88983e+07	1.779e+07	2.42095e+07	4.27979e+07	1.37282e+07	2.10899e+07	1.0657e+07	1.20904e+07	1.62508e+07	1.2131e+07	2.23791e+07	2.26848e+07	1.24175e+07	1.26199e+07	1.04854e+07	3.73032e+07	1.03146e+07	1.47221e+07	4.19501e+07	2.44793e+07
M281T525	Vaccenic acid	281.251	524.6	282.256	8.80352	C18H34O2	[M-H]-	Fatty Acyls	Fatty acids and conjugates	C08367		693-72-1	HMDB0003231	MoNA	2	neg	4.04717e+07	6.46541e+07	6.10677e+07	6.14501e+07	5.40193e+07	6.66398e+07	6.5417e+07	6.23677e+07	6.1382e+07	3.58135e+07	6.27902e+07	6.53324e+07	3.90624e+07	3.78767e+07	2.84975e+07	4.04968e+07	3.63894e+07	2.29558e+07	1.6338e+07	4.12122e+06	1.43024e+07	1.33004e+07	3.53272e+07	1.69622e+07	3.47908e+07	3.21874e+07	3.25845e+07	1.20236e+07	3.15041e+07	3.50104e+07	1.53492e+07	3.56038e+07
M306T49	(-)-Epigallocatechin	306.076	48.7	306.074	5.8809	C15H14O7	[M]-	Flavonoids	Flavans	C12136	Biosynthesis of other secondary metabolites; Global and overview maps	970-74-1	HMDB0038361	MoNA	2	neg	3.72265e+06	3.86296e+06	6.74599e+06	3.82029e+06	3.06305e+07	2.89872e+07	3.14274e+07	3.10259e+07	4.07406e+06	2.54438e+06	4.20345e+06	7.20194e+06	3.18917e+07	2.16225e+07	3.41305e+07	3.41703e+07	3.75024e+06	4.47355e+06	2.49326e+06	4.59685e+06	4.86397e+06	4.63475e+06	4.29924e+06	5.48347e+06	4.42977e+06	3.07606e+06	738358	2.92567e+06	4.9951e+06	6.44262e+06	7.54937e+06	713042
M311T577	Arachidic acid	311.295	577.4	312.303	2.32577	C20H40O2	[M-H]-	Fatty Acyls	Fatty acids and conjugates	C06425	Lipid metabolism	506-30-9	HMDB0002212	MoNA	2	neg	7.64757e+06	5.57661e+06	9.90238e+06	4.28664e+06	5.8856e+06	1.59549e+07	7.1393e+06	3.98397e+06	3.78835e+07	2.13905e+06	1.01307e+07	9.67418e+06	8.62781e+06	2.82942e+06	3.76305e+06	5.56023e+06	1.33721e+07	3.38482e+06	1.16232e+07	9.22717e+06	8.59202e+06	6.78842e+06	4.86541e+06	7.85254e+06	9.88175e+06	3.31347e+06	1.11188e+07	6.43997e+06	6.33273e+06	8.3503e+06	9.43708e+06	8.586e+06
M111T42	2-Furoate	111.009	42.2	112.016	1.58546	C5H4O3	[M-H]-	Furans	Furoic acid and derivatives	C01546	Xenobiotics biodegradation and metabolism; Global and overview maps	88-14-2	HMDB0000617	mzCloud	2	neg	1.0574e+07	7.04687e+06	7.92043e+06	6.99387e+06	1.55376e+07	1.39324e+07	1.22822e+07	1.69017e+07	7.74424e+06	1.17225e+07	1.18652e+07	1.36005e+07	1.20139e+07	1.90193e+07	1.47936e+07	1.57643e+07	1.256e+07	6.30442e+06	1.36632e+07	7.37717e+06	1.03083e+07	7.54668e+06	9.54469e+06	1.0368e+07	1.68228e+07	2.09807e+07	1.11339e+07	6.38105e+06	6.17476e+06	1.04402e+07	1.11418e+07	1.00049e+07
M129T42	Itaconate	129.019	42.1	130.027	1.36413	C5H6O4	[M-H]-	Fatty Acyls	Fatty acids and conjugates	C00490	Carbohydrate metabolism; Global and overview maps	c("97-65-4", "2964-00-3")	HMDB0002092	mzCloud	2	neg	1.47559e+06	2.03612e+06	2.57937e+06	2.14272e+06	2.0931e+06	4.74102e+06	3.3894e+06	1.65157e+06	4.10455e+06	2.00772e+06	513495	812587	772634	1.41373e+06	848201	1.10248e+06	1.15736e+06	2.20488e+06	898776	673330	1.76203e+06	1.25028e+06	1.1012e+06	1.32571e+06	984789	2.10688e+06	897219	1.20278e+06	811977	1.75921e+06	1.65751e+06	3.32529e+06
M171T47	DL-Glycerol 1-phosphate	171.006	46.7	172.014	0.140346	C3H9O6P	[M-H]-	Glycerophospholipids	Glycerophosphates	C03189		57-03-4	HMDB0000126	mzCloud	2	neg	4.51961e+08	5.48815e+07	7.18218e+07	5.26079e+07	6.84551e+07	5.52373e+07	3.91049e+08	5.20028e+08	3.142e+08	1.30174e+08	7.51069e+08	1.23649e+08	4.52242e+07	3.77201e+07	2.05365e+08	4.60117e+07	3.27749e+07	4.5046e+07	6.31923e+07	5.15136e+07	8.17321e+07	3.72052e+08	5.22225e+07	6.06522e+07	6.47989e+07	1.05807e+08	1.96304e+08	7.29852e+07	1.59879e+08	3.64175e+07	3.89773e+07	5.33917e+07
M229T268	Dodecanedioic acid	229.144	267.6	230.152	0.104737	C12H22O4	[M-H]-	Fatty Acyls	Fatty acids and conjugates	C02678		693-23-2	HMDB0000623	mzCloud	2	neg	1.10821e+06	657626	2.57287e+06	535874	578835	2.56667e+06	2.18496e+06	512110	500135	455662	529522	1.95639e+06	479322	393096	1.94076e+06	1.47422e+06	4.34631e+06	2.11041e+06	2.67148e+06	474878	541231	590667	1.6487e+06	495976	1.84731e+06	1.93775e+06	592490	2.07626e+06	468584	536491	2.11047e+06	2.27779e+06
M249T328	4,4'-Sulfonyldiphenol	249.023	327.8	250.03	1.10833	C12H10O4S	[M-H]-	Extractables/Leachables		C14216		80-09-1		mzCloud	2	neg	448523	528151	619546	422312	556130	432299	851647	525601	383110	447343	498307	502881	663748	614059	632918	668962	435884	519659	475842	528022	599131	480768	576841	469029	587572	659138	490747	459187	449918	490577	568787	430416
M291T465	13(S)-HPOT	291.199	465.3	310.214	9.92449	C18H30O4	[M-H2O-H]-			C04785	Lipid metabolism; Global and overview maps			mzCloud	2	neg	950786	914804	968457	892069	726063	541106	740021	1.47033e+06	699785	758732	791560	1.13161e+06	699553	473575	641295	749513	788063	977232	595060	984760	816097	628335	1.08812e+06	990824	1.00923e+06	794765	904105	813265	645873	848304	637062	893817
M299T377	Hispidulin	299.056	376.8	300.063	1.08341	C16H12O6	[M-H]-			C10058		1447-88-7		mzCloud	2	neg	125342	109640	121886	115343	1.28787e+06	1.339e+06	1.33827e+06	1.26822e+06	511888	462540	427286	549042	213404	181422	218261	240360	239987	236996	225467	224360	332615	295777	383421	363690	284058	190855	171145	166771	171847	378229	284421	204394
M455T205_2	FMN	455.097	204.5	456.105	0.052736	C17H21N4O9P	[M-H]-	Flavin nucleotides		C00061	Metabolism of cofactors and vitamins; Digestive system; Biosynthesis of other secondary metabolites; Metabolism of terpenoids and polyketides; Energy metabolism; Global and overview maps	c("146-17-8", "6184-17-4")	HMDB0001520	mzCloud	2	neg	4.03059e+06	3.60983e+06	4.30516e+06	3.56266e+06	9.31613e+06	1.30708e+07	9.63709e+06	1.19901e+07	3.49645e+06	3.89458e+06	3.56137e+06	3.31472e+06	1.29166e+06	1.35264e+06	1.1277e+07	2.02052e+06	4.67543e+06	4.12943e+06	4.70261e+06	5.68595e+06	5.8531e+06	2.52398e+06	4.82758e+06	4.63261e+06	3.30351e+06	1.80308e+06	1.83457e+06	2.32398e+06	1.02873e+06	4.82777e+06	3.02089e+06	2.28597e+06
